# Supplementary material for: Direct quantification of in vivo mutagenesis and carcinogenesis using duplex sequencing
Source: Proc Natl Acad Sci U S A. 2020 Dec 14;117(52):33414–25. doi: 10.1073/pnas.2013724117 (PMC7776782; doi:10.1073/pnas.2013724117)
Supplement: Supplementary File [file pnas.2013724117.sd01.txt]

contig	start	end	sample	variation_type	ref	alt	alt_depth	depth	no_calls	normalized_subtype	normalized_context	genomic_region
chr6	115934421	115934422	9301-liver-a1	Snv	C	G	1	4012	75	G>C	TCA	rho
chr6	115935010	115935012	9301-liver-a1	Indel	AT	A	1	3840	261	.	.	rho
chr6	115935269	115935270	9301-liver-a1	Snv	T	G	1	3061	257	A>C	CTT	rho
chr6	115935279	115935280	9301-liver-a1	Snv	T	G	1	2952	319	A>C	CTC	rho
chr6	115936802	115936803	9301-liver-a1	Snv	T	G	5	3681	580	T>G	GTT	rho
chr6	115938374	115938375	9301-liver-a1	Snv	C	G	1	4109	62	G>C	ACC	rho
chr8	109576158	109576161	9301-liver-a1	Indel	CTG	C	1	4415	182	.	.	hp
chr8	109578647	109578649	9301-liver-a1	Indel	CT	C	1	2177	82	.	.	hp
chr8	109579358	109579359	9301-liver-a1	Snv	C	A	1	4278	182	G>T	CCG	hp
chr9	120950295	120950296	9301-liver-a1	Snv	C	G	1	3814	261	C>G	CCT	ctnnb1
chr9	120951064	120951065	9301-liver-a1	Snv	T	G	1	3739	42	A>C	ATT	ctnnb1
chr9	120951582	120951584	9301-liver-a1	Indel	CA	C	1	4005	152	.	.	ctnnb1
chr9	120952180	120952182	9301-liver-a1	Indel	CA	C	1	3863	145	.	.	ctnnb1
chr17	46247741	46247742	9301-liver-a1	Snv	T	G	1	2746	599	T>G	GTT	polr1c
NC_001416.1	38531	38532	9301-liver-a1	Snv	T	G	1	37521	485	T>G	CTT	cii
NC_001416.1	38572	38573	9301-liver-a1	Snv	C	T	1	37271	922	C>T	GCG	cii
chr6	115933174	115933175	9301-marrow-b1	Snv	C	A	1	7655	93	C>A	ACC	rho
chr6	115933526	115933527	9301-marrow-b1	Snv	C	A	1	8032	130	G>T	CCA	rho
chr6	115934444	115934445	9301-marrow-b1	Snv	C	A	1	10872	119	G>T	ACC	rho
chr6	115934874	115934875	9301-marrow-b1	Snv	C	G	1	10778	201	G>C	TCT	rho
chr6	115935075	115935077	9301-marrow-b1	Indel	TC	T	1	10735	447	.	.	rho
chr6	115935713	115935714	9301-marrow-b1	Snv	C	A	1	7860	337	C>A	ACT	rho
chr8	109576202	109576203	9301-marrow-b1	Snv	C	G	1	8402	280	G>C	CCA	hp
chr8	109576905	109576907	9301-marrow-b1	Indel	CA	C	1	9953	216	.	.	hp
chr8	109577032	109577033	9301-marrow-b1	Snv	C	A	1	8721	239	C>A	TCG	hp
chr9	120951581	120951582	9301-marrow-b1	Snv	C	A	1	10190	261	C>A	CCC	ctnnb1
chr9	120951910	120951911	9301-marrow-b1	Snv	C	G	1	9593	220	G>C	ACA	ctnnb1
chr9	120952362	120952363	9301-marrow-b1	Snv	C	A	1	8989	256	C>A	TCG	ctnnb1
chr17	46244859	46244860	9301-marrow-b1	Snv	C	T	1	9866	134	G>A	TCA	polr1c
chr17	46245584	46245585	9301-marrow-b1	Snv	C	G	1	9295	218	C>G	CCT	polr1c
chr17	46246208	46246209	9301-marrow-b1	Snv	C	A	1	8426	142	G>T	TCC	polr1c
NC_001416.1	38377	38378	9301-marrow-b1	Snv	C	T	1	179724	4764	C>T	ACG	cii
NC_001416.1	38406	38407	9301-marrow-b1	Snv	C	T	1	185272	4199	G>A	ACG	cii
NC_001416.1	38550	38551	9301-marrow-b1	Snv	C	T	1	194612	8223	C>T	ACG	cii
NC_001416.1	38560	38561	9301-marrow-b1	Snv	C	A	1	193865	5199	G>T	GCC	cii
NC_001416.1	38573	38574	9301-marrow-b1	Snv	C	T	1	195452	6045	G>A	TCG	cii
NC_001416.1	38606	38607	9301-marrow-b1	Snv	C	T	1	190599	4634	G>A	GCG	cii
NC_001416.1	38609	38610	9301-marrow-b1	Snv	C	A	1	189882	5611	C>A	CCG	cii
NC_001416.1	38619	38620	9301-marrow-b1	Snv	C	T	1	186902	4088	C>T	CCG	cii
NC_001416.1	38632	38633	9301-marrow-b1	Snv	C	A	1	190859	4112	C>A	ACA	cii
NC_001416.1	38642	38643	9301-marrow-b1	Snv	T	A	1	190953	4344	T>A	ATG	cii
chr6	115933667	115933668	9302-liver-a2	Snv	C	G	1	9360	143	C>G	TCT	rho
chr6	115934623	115934624	9302-liver-a2	Snv	T	G	1	7087	1335	A>C	GTG	rho
chr6	115934939	115934940	9302-liver-a2	Snv	C	G	1	10021	167	G>C	ACT	rho
chr6	115936720	115936721	9302-liver-a2	Snv	C	G	1	9108	205	C>G	GCC	rho
chr6	115937448	115937449	9302-liver-a2	Snv	C	A	1	6477	156	G>T	ACT	rho
chr8	109575553	109575554	9302-liver-a2	Snv	T	C	1	9860	218	T>C	ATA	hp
chr8	109576781	109576782	9302-liver-a2	Snv	C	A	1	9482	220	G>T	TCA	hp
chr9	120951402	120951403	9302-liver-a2	Snv	C	G	1	9164	244	C>G	GCT	ctnnb1
chr17	46246091	46246092	9302-liver-a2	Snv	C	A	1	6861	559	C>A	CCA	polr1c
chr17	46247777	46247778	9302-liver-a2	Snv	C	A	1	5851	103	C>A	ACC	polr1c
chr17	46248042	46248043	9302-liver-a2	Snv	C	G	1	5152	182	G>C	ACA	polr1c
NC_001416.1	38362	38363	9302-liver-a2	Snv	C	A	1	114559	2062	G>T	ACC	cii
NC_001416.1	38387	38388	9302-liver-a2	Snv	C	A	1	122257	2551	C>A	GCT	cii
NC_001416.1	38405	38406	9302-liver-a2	Snv	C	T	2	126296	5274	C>T	GCG	cii
NC_001416.1	38421	38422	9302-liver-a2	Snv	C	T	1	133448	2412	C>T	TCG	cii
NC_001416.1	38461	38462	9302-liver-a2	Snv	C	T	1	138520	2530	G>A	ACG	cii
NC_001416.1	38537	38538	9302-liver-a2	Snv	C	A	1	134631	2122	G>T	CCA	cii
NC_001416.1	38544	38545	9302-liver-a2	Snv	C	T	1	132420	2946	C>T	TCG	cii
NC_001416.1	38573	38574	9302-liver-a2	Snv	C	T	1	133234	3236	G>A	TCG	cii
NC_001416.1	38683	38684	9302-liver-a2	Snv	T	G	2	97783	3743	T>G	ATT	cii
chr6	115932427	115932429	9302-marrow-b2	Indel	CT	C	1	5226	1410	.	.	rho
chr6	115932540	115932541	9302-marrow-b2	Snv	C	A	1	7222	168	G>T	CCG	rho
chr6	115935566	115935567	9302-marrow-b2	Snv	C	A	1	6653	106	C>A	TCT	rho
chr6	115935725	115935726	9302-marrow-b2	Snv	C	A	1	5380	172	G>T	GCC	rho
chr6	115936592	115936593	9302-marrow-b2	Snv	C	A	1	7277	110	G>T	GCT	rho
chr6	115937442	115937443	9302-marrow-b2	Snv	T	G	1	5212	56	T>G	GTT	rho
chr8	109575600	109575602	9302-marrow-b2	Indel	CT	C	1	7177	232	.	.	hp
chr8	109576894	109576895	9302-marrow-b2	Snv	C	A	1	7084	164	G>T	TCT	hp
chr8	109578080	109578081	9302-marrow-b2	Snv	C	A	1	5548	114	G>T	ACA	hp
chr8	109579233	109579234	9302-marrow-b2	Snv	T	G	1	4120	78	A>C	CTT	hp
chr8	109579839	109579840	9302-marrow-b2	Snv	C	A	1	6856	110	G>T	TCA	hp
chr9	120951811	120951813	9302-marrow-b2	Indel	CA	C	1	6702	136	.	.	ctnnb1
chr17	46246077	46246079	9302-marrow-b2	Indel	TC	T	1	5202	122	.	.	polr1c
chr17	46246099	46246101	9302-marrow-b2	Indel	CT	C	1	5531	198	.	.	polr1c
chr17	46247132	46247133	9302-marrow-b2	Snv	C	A	1	5700	474	C>A	TCA	polr1c
chr17	46247170	46247171	9302-marrow-b2	Snv	C	A	1	5448	178	G>T	GCC	polr1c
NC_001416.1	38336	38337	9302-marrow-b2	Snv	C	G	1	67544	1302	G>C	ACA	cii
NC_001416.1	38377	38378	9302-marrow-b2	Snv	C	T	1	82254	2277	C>T	ACG	cii
NC_001416.1	38383	38384	9302-marrow-b2	Snv	C	T	1	82265	1417	G>A	TCG	cii
NC_001416.1	38397	38405	9302-marrow-b2	Indel	CGAGAGTG	C	1	82964	1508	.	.	cii
NC_001416.1	38472	38473	9302-marrow-b2	Snv	C	T	2	91927	3099	G>A	GCG	cii
NC_001416.1	38550	38551	9302-marrow-b2	Snv	C	T	1	88468	4079	C>T	ACG	cii
NC_001416.1	38556	38558	9302-marrow-b2	Indel	CA	C	1	89147	1401	.	.	cii
NC_001416.1	38586	38587	9302-marrow-b2	Snv	C	T	1	89760	1711	G>A	TCG	cii
NC_001416.1	38605	38606	9302-marrow-b2	Snv	C	A	1	87783	2091	C>A	ACG	cii
chr6	115936762	115936763	9303-liver-a3	Snv	C	A	1	4594	125	C>A	CCA	rho
chr9	120950679	120950680	9303-liver-a3	Snv	C	G	1	5376	93	G>C	TCA	ctnnb1
chr17	46248061	46248062	9303-liver-a3	Snv	C	G	1	1835	14	C>G	GCC	polr1c
NC_001416.1	38386	38387	9303-liver-a3	Snv	C	A	1	111412	2638	G>T	GCC	cii
NC_001416.1	38545	38546	9303-liver-a3	Snv	C	T	1	126072	4801	G>A	ACG	cii
NC_001416.1	38550	38551	9303-liver-a3	Snv	C	T	1	125185	4797	C>T	ACG	cii
NC_001416.1	38577	38578	9303-liver-a3	Snv	T	G	1	125471	1863	A>C	CTT	cii
chr6	115933287	115933288	9303-marrow-b3	Snv	C	A	1	1128	16	C>A	CCT	rho
chr6	115934787	115934788	9303-marrow-b3	Snv	C	A	1	4499	93	C>A	GCA	rho
chr6	115935443	115935444	9303-marrow-b3	Snv	C	A	1	4623	45	G>T	TCC	rho
chr8	109578037	109578038	9303-marrow-b3	Snv	C	T	1	2972	151	C>T	CCC	hp
chr8	109578936	109578937	9303-marrow-b3	Snv	C	A	1	2134	17	C>A	TCC	hp
chr9	120951052	120951053	9303-marrow-b3	Snv	T	C	1	4470	80	A>G	ATG	ctnnb1
chr9	120951159	120951160	9303-marrow-b3	Snv	C	G	1	4396	86	G>C	ACA	ctnnb1
chr9	120952263	120952264	9303-marrow-b3	Snv	C	A	1	4325	52	G>T	TCA	ctnnb1
chr17	46245751	46245752	9303-marrow-b3	Snv	C	A	1	2598	49	C>A	GCC	polr1c
NC_001416.1	38447	38448	9303-marrow-b3	Snv	C	T	1	132445	14405	C>T	GCG	cii
NC_001416.1	38448	38449	9303-marrow-b3	Snv	C	T	1	132574	4200	G>A	CCG	cii
NC_001416.1	38455	38457	9303-marrow-b3	Indel	GT	G	1	133063	2997	.	.	cii
NC_001416.1	38562	38563	9303-marrow-b3	Snv	T	C	1	126548	17290	T>C	CTC	cii
NC_001416.1	38590	38592	9303-marrow-b3	Indel	CT	C	1	129170	4825	.	.	cii
NC_001416.1	38605	38606	9303-marrow-b3	Snv	C	T	3	127027	3211	C>T	ACG	cii
NC_001416.1	38620	38621	9303-marrow-b3	Snv	C	A	1	129347	3102	G>T	TCG	cii
NC_001416.1	38624	38625	9303-marrow-b3	Snv	C	T	1	130899	2976	G>A	ACG	cii
NC_001416.1	38654	38655	9303-marrow-b3	Snv	C	A	1	129181	2102	G>T	ACC	cii
NC_001416.1	38663	38664	9303-marrow-b3	Snv	C	A	1	123802	3580	G>T	CCA	cii
chr6	115934399	115934400	9304-marrow-b4	Snv	C	A	1	4203	103	G>T	TCA	rho
chr6	115934677	115934678	9304-marrow-b4	Snv	C	A	1	3151	94	C>A	ACA	rho
chr8	109578667	109578668	9304-marrow-b4	Snv	C	G	1	1166	122	C>G	GCT	hp
chr8	109579452	109579453	9304-marrow-b4	Snv	C	A	1	3551	81	G>T	TCA	hp
chr9	120950482	120950483	9304-marrow-b4	Snv	C	A	1	4011	63	G>T	ACC	ctnnb1
chr9	120951195	120951196	9304-marrow-b4	Snv	C	G	1	3808	86	C>G	TCA	ctnnb1
chr9	120951547	120951548	9304-marrow-b4	Snv	C	A	1	3920	78	G>T	CCC	ctnnb1
chr9	120952088	120952089	9304-marrow-b4	Snv	C	A	1	4053	177	C>A	CCG	ctnnb1
chr9	120952136	120952137	9304-marrow-b4	Snv	C	A	1	4128	117	C>A	GCT	ctnnb1
chr17	46245747	46245748	9304-marrow-b4	Snv	C	A	1	2761	44	C>A	ACC	polr1c
chr17	46246122	46246123	9304-marrow-b4	Snv	C	G	1	3473	65	C>G	TCT	polr1c
chr17	46246690	46246691	9304-marrow-b4	Snv	T	A	1	3837	93	A>T	GTG	polr1c
NC_001416.1	38327	38328	9304-marrow-b4	Snv	C	A	1	52958	3412	C>A	TCA	cii
NC_001416.1	38356	38357	9304-marrow-b4	Snv	C	A	1	64990	1288	C>A	ACA	cii
NC_001416.1	38369	38370	9304-marrow-b4	Snv	C	A	1	69208	2494	C>A	GCA	cii
NC_001416.1	38378	38379	9304-marrow-b4	Snv	C	T	1	69979	2283	G>A	GCG	cii
NC_001416.1	38382	38383	9304-marrow-b4	Snv	C	T	12	70562	1454	C>T	ACG	cii
NC_001416.1	38393	38394	9304-marrow-b4	Snv	C	A	1	70896	1278	G>T	TCG	cii
NC_001416.1	38415	38416	9304-marrow-b4	Snv	C	A	1	74048	1463	C>A	ACA	cii
NC_001416.1	38421	38422	9304-marrow-b4	Snv	C	T	1	75470	1744	C>T	TCG	cii
NC_001416.1	38440	38473	9304-marrow-b4	Indel	AAGACAGCGGAAGCTGTGGGCGTTGATAAGTCG	A	1	76473	2410	.	.	cii
NC_001416.1	38461	38462	9304-marrow-b4	Snv	C	T	2	77992	1787	G>A	ACG	cii
NC_001416.1	38554	38555	9304-marrow-b4	Snv	C	G	1	75197	1916	G>C	TCG	cii
NC_001416.1	38573	38574	9304-marrow-b4	Snv	C	T	1	77049	3142	G>A	TCG	cii
NC_001416.1	38624	38625	9304-marrow-b4	Snv	C	T	1	76533	1723	G>A	ACG	cii
chr6	115932123	115932124	9305-liver-a5	Snv	C	G	1	4292	86	G>C	CCA	rho
chr9	120950127	120950128	9305-liver-a5	Snv	C	A	1	5022	52	G>T	ACC	ctnnb1
chr9	120950803	120950804	9305-liver-a5	Snv	C	A	1	5773	109	C>A	ACA	ctnnb1
chr17	46246725	46246726	9305-liver-a5	Snv	C	A	1	4614	187	C>A	CCC	polr1c
NC_001416.1	38373	38374	9305-liver-a5	Snv	C	G	1	135933	1852	C>G	ACA	cii
NC_001416.1	38387	38388	9305-liver-a5	Snv	C	A	1	139415	3009	C>A	GCT	cii
NC_001416.1	38387	38388	9305-liver-a5	Snv	C	T	1	139415	3009	C>T	GCT	cii
NC_001416.1	38393	38394	9305-liver-a5	Snv	C	T	1	141291	2344	G>A	TCG	cii
NC_001416.1	38397	38398	9305-liver-a5	Snv	C	G	1	141167	2276	C>G	TCG	cii
NC_001416.1	38461	38462	9305-liver-a5	Snv	C	T	1	156070	2719	G>A	ACG	cii
NC_001416.1	38557	38559	9305-liver-a5	Indel	AT	A	1	147847	7101	.	.	cii
NC_001416.1	38572	38573	9305-liver-a5	Snv	C	A	1	148305	3687	C>A	GCG	cii
NC_001416.1	38573	38574	9305-liver-a5	Snv	C	A	1	149138	3924	G>T	TCG	cii
NC_001416.1	38604	38605	9305-liver-a5	Snv	T	A	1	145122	4263	A>T	GTT	cii
chr6	115932148	115932149	9305-marrow-b5	Snv	C	T	1	4386	94	G>A	ACG	rho
chr6	115932510	115932512	9305-marrow-b5	Indel	CT	C	1	5194	115	.	.	rho
chr6	115933818	115933820	9305-marrow-b5	Indel	TA	T	1	5566	127	.	.	rho
chr6	115934268	115934269	9305-marrow-b5	Snv	C	T	1	5268	153	G>A	CCA	rho
chr6	115935466	115935467	9305-marrow-b5	Snv	C	T	1	5154	128	C>T	TCA	rho
chr6	115937046	115937047	9305-marrow-b5	Snv	C	G	1	4495	106	G>C	CCA	rho
chr6	115937533	115937534	9305-marrow-b5	Snv	C	G	1	4868	85	C>G	ACT	rho
chr6	115938815	115938816	9305-marrow-b5	Snv	T	A	1	3519	320	A>T	CTT	rho
chr8	109579434	109579435	9305-marrow-b5	Snv	C	A	1	4476	131	C>A	CCC	hp
chr9	120949596	120949597	9305-marrow-b5	Snv	C	A	1	4248	155	C>A	ACA	ctnnb1
chr9	120951086	120951087	9305-marrow-b5	Snv	C	T	1	4910	131	C>T	ACG	ctnnb1
chr9	120951089	120951090	9305-marrow-b5	Snv	C	T	1	4905	158	G>A	CCG	ctnnb1
chr9	120951474	120951475	9305-marrow-b5	Snv	C	A	1	4996	91	G>T	ACC	ctnnb1
chr17	46247078	46247080	9305-marrow-b5	Indel	TG	T	1	4515	145	.	.	polr1c
NC_001416.1	38365	38366	9305-marrow-b5	Snv	C	T	1	84024	2141	C>T	TCG	cii
NC_001416.1	38405	38406	9305-marrow-b5	Snv	C	T	1	88070	5374	C>T	GCG	cii
NC_001416.1	38406	38407	9305-marrow-b5	Snv	C	T	1	88218	2117	G>A	ACG	cii
NC_001416.1	38422	38423	9305-marrow-b5	Snv	C	T	1	92671	3780	G>A	GCG	cii
NC_001416.1	38436	38437	9305-marrow-b5	Snv	T	C	1	93992	2138	T>C	CTG	cii
NC_001416.1	38437	38439	9305-marrow-b5	Indel	GA	G	2	93793	3052	.	.	cii
NC_001416.1	38464	38465	9305-marrow-b5	Snv	C	A	1	95365	1888	G>T	TCA	cii
NC_001416.1	38488	38491	9305-marrow-b5	Indel	AAG	A	1	93301	4906	.	.	cii
NC_001416.1	38490	38491	9305-marrow-b5	Snv	C	T	2	93065	1656	G>A	TCT	cii
NC_001416.1	38539	38540	9305-marrow-b5	Snv	C	A	1	92831	1800	G>T	CCC	cii
NC_001416.1	38553	38554	9305-marrow-b5	Snv	C	T	1	92252	3045	C>T	ACG	cii
NC_001416.1	38561	38562	9305-marrow-b5	Snv	C	A	1	93062	3503	C>A	GCT	cii
NC_001416.1	38561	38563	9305-marrow-b5	Indel	CT	C	1	93064	5296	.	.	cii
NC_001416.1	38565	38567	9305-marrow-b5	Indel	AT	A	1	93617	2383	.	.	cii
chr8	109576255	109576260	9306-liver-a6	Indel	TATAC	T	1	5352	67	.	.	hp
chr8	109579070	109579071	9306-liver-a6	Snv	C	A	1	1729	66	C>A	GCC	hp
chr8	109579575	109579576	9306-liver-a6	Snv	C	A	1	6333	78	G>T	ACC	hp
chr9	120949463	120949464	9306-liver-a6	Snv	C	A	1	3077	76	C>A	ACT	ctnnb1
chr9	120950900	120950901	9306-liver-a6	Snv	C	T	1	5686	226	C>T	ACG	ctnnb1
chr17	46246550	46246555	9306-liver-a6	Indel	TCCCA	T	1	3785	76	.	.	polr1c
chr17	46248052	46248053	9306-liver-a6	Snv	C	G	1	2634	42	C>G	TCT	polr1c
NC_001416.1	38362	38363	9306-liver-a6	Snv	C	A	1	130207	2028	G>T	ACC	cii
NC_001416.1	38366	38367	9306-liver-a6	Snv	C	T	1	132160	3531	G>A	ACG	cii
NC_001416.1	38553	38554	9306-liver-a6	Snv	C	T	1	143565	3966	C>T	ACG	cii
NC_001416.1	38557	38558	9306-liver-a6	Snv	T	C	1	145273	2067	A>G	ATG	cii
NC_001416.1	38581	38582	9306-liver-a6	Snv	C	T	1	145708	1983	G>A	GCA	cii
NC_001416.1	38612	38613	9306-liver-a6	Snv	C	T	2	139989	5668	C>T	GCG	cii
chr6	115932652	115932653	9306-marrow-b6	Snv	C	G	1	4264	81	G>C	CCC	rho
chr6	115933109	115933111	9306-marrow-b6	Indel	CA	C	1	3964	74	.	.	rho
chr6	115934732	115934734	9306-marrow-b6	Indel	CA	C	1	4456	167	.	.	rho
chr6	115935827	115935828	9306-marrow-b6	Snv	C	A	1	2665	96	C>A	TCT	rho
chr6	115936554	115936555	9306-marrow-b6	Snv	C	A	1	4715	118	C>A	GCT	rho
chr6	115936878	115936879	9306-marrow-b6	Snv	C	A	1	4690	83	C>A	TCC	rho
chr6	115937027	115937029	9306-marrow-b6	Indel	TA	T	1	4109	108	.	.	rho
chr6	115938420	115938421	9306-marrow-b6	Snv	C	A	1	5287	139	C>A	GCC	rho
chr6	115938782	115938783	9306-marrow-b6	Snv	C	A	1	3367	125	C>A	CCA	rho
chr8	109575270	109575272	9306-marrow-b6	Indel	CT	C	1	4303	245	.	.	hp
chr8	109576626	109576628	9306-marrow-b6	Indel	CT	C	1	4821	198	.	.	hp
chr8	109577184	109577185	9306-marrow-b6	Snv	C	A	1	4099	65	C>A	GCT	hp
chr8	109577259	109577261	9306-marrow-b6	Indel	CT	C	1	4267	265	.	.	hp
chr8	109577319	109577321	9306-marrow-b6	Indel	GA	G	1	4064	621	.	.	hp
chr9	120949644	120949645	9306-marrow-b6	Snv	C	A	1	4398	52	G>T	TCC	ctnnb1
chr9	120950261	120950263	9306-marrow-b6	Indel	TC	T	1	5380	93	.	.	ctnnb1
chr9	120950523	120950524	9306-marrow-b6	Snv	C	A	1	5663	101	G>T	TCA	ctnnb1
chr9	120950578	120950580	9306-marrow-b6	Indel	AC	A	1	5619	82	.	.	ctnnb1
chr9	120950721	120950723	9306-marrow-b6	Indel	CA	C	1	5395	121	.	.	ctnnb1
chr9	120950890	120950892	9306-marrow-b6	Indel	CA	C	1	5104	172	.	.	ctnnb1
chr9	120951105	120951107	9306-marrow-b6	Indel	GC	G	1	5066	120	.	.	ctnnb1
chr9	120952001	120952003	9306-marrow-b6	Indel	AT	A	1	4927	184	.	.	ctnnb1
chr9	120952116	120952119	9306-marrow-b6	Indel	GAC	G	1	5002	446	.	.	ctnnb1
chr9	120952122	120952123	9306-marrow-b6	Snv	C	A	1	5041	82	G>T	ACT	ctnnb1
chr17	46244171	46244173	9306-marrow-b6	Indel	TC	T	1	4336	94	.	.	polr1c
chr17	46244228	46244230	9306-marrow-b6	Indel	CA	C	1	4563	78	.	.	polr1c
NC_001416.1	38341	38343	9306-marrow-b6	Indel	CT	C	1	85817	1295	.	.	cii
NC_001416.1	38437	38438	9306-marrow-b6	Snv	C	A	1	109918	2274	G>T	TCA	cii
NC_001416.1	38472	38473	9306-marrow-b6	Snv	C	T	1	112529	3907	G>A	GCG	cii
NC_001416.1	38474	38478	9306-marrow-b6	Indel	AGAT	A	1	112056	2190	.	.	cii
NC_001416.1	38545	38546	9306-marrow-b6	Snv	C	T	2	106620	5767	G>A	ACG	cii
NC_001416.1	38550	38553	9306-marrow-b6	Indel	CGA	C	1	105741	2763	.	.	cii
NC_001416.1	38564	38566	9306-marrow-b6	Indel	GA	G	1	106693	2580	.	.	cii
NC_001416.1	38609	38610	9306-marrow-b6	Snv	C	T	1	107972	3469	C>T	CCG	cii
NC_001416.1	38612	38613	9306-marrow-b6	Snv	C	T	1	107484	5377	C>T	GCG	cii
NC_001416.1	38662	38664	9306-marrow-b6	Indel	TG	T	1	102560	2663	.	.	cii
chr6	115932100	115932101	9307-liver-d1	Snv	C	A	1	7383	109	G>T	TCC	rho
chr6	115933770	115933771	9307-liver-d1	Snv	C	A	1	8911	206	C>A	GCC	rho
chr6	115934054	115934055	9307-liver-d1	Snv	C	A	1	8022	231	G>T	CCT	rho
chr6	115934129	115934130	9307-liver-d1	Snv	C	A	1	8161	264	C>A	CCC	rho
chr6	115934821	115934822	9307-liver-d1	Snv	C	A	1	8435	226	G>T	ACG	rho
chr6	115934860	115934861	9307-liver-d1	Snv	C	A	1	8913	192	G>T	CCT	rho
chr6	115935201	115935202	9307-liver-d1	Snv	C	G	1	8008	186	C>G	TCG	rho
chr6	115935258	115935259	9307-liver-d1	Snv	C	A	1	6759	142	C>A	TCT	rho
chr6	115936514	115936515	9307-liver-d1	Snv	T	C	1	8001	892	A>G	CTG	rho
chr6	115936913	115936914	9307-liver-d1	Snv	C	A	1	8432	215	C>A	CCA	rho
chr6	115936990	115936991	9307-liver-d1	Snv	C	A	1	7855	282	G>T	ACA	rho
chr6	115937602	115937603	9307-liver-d1	Snv	C	A	1	9021	187	G>T	CCC	rho
chr6	115937728	115937729	9307-liver-d1	Snv	T	C	1	8953	384	T>C	CTT	rho
chr8	109576380	109576381	9307-liver-d1	Snv	C	A	1	8410	210	G>T	CCG	hp
chr8	109577141	109577142	9307-liver-d1	Snv	C	A	1	6569	175	C>A	GCC	hp
chr8	109577238	109577239	9307-liver-d1	Snv	C	A	1	7496	140	G>T	TCT	hp
chr8	109578000	109578001	9307-liver-d1	Snv	C	T	1	6348	115	G>A	ACC	hp
chr8	109578013	109578014	9307-liver-d1	Snv	T	A	1	6424	1139	T>A	GTC	hp
chr8	109579319	109579320	9307-liver-d1	Snv	C	A	1	6078	167	C>A	CCA	hp
chr8	109579903	109579904	9307-liver-d1	Snv	C	A	1	9450	235	C>A	ACA	hp
chr9	120950468	120950469	9307-liver-d1	Snv	C	T	1	9061	116	G>A	TCT	ctnnb1
chr9	120952221	120952222	9307-liver-d1	Snv	C	A	1	8402	182	G>T	CCC	ctnnb1
chr9	120952280	120952281	9307-liver-d1	Snv	C	A	1	8206	209	G>T	GCA	ctnnb1
chr17	46245006	46245007	9307-liver-d1	Snv	C	A	1	7245	185	C>A	CCT	polr1c
chr17	46246738	46246739	9307-liver-d1	Snv	C	A	1	7445	168	C>A	TCC	polr1c
NC_001416.1	38363	38364	9307-liver-d1	Snv	T	A	1	166103	12633	T>A	GTT	cii
NC_001416.1	38366	38367	9307-liver-d1	Snv	C	T	1	168715	4906	G>A	ACG	cii
NC_001416.1	38368	38369	9307-liver-d1	Snv	C	A	1	169945	7193	G>T	GCA	cii
NC_001416.1	38380	38381	9307-liver-d1	Snv	T	A	1	174946	3521	A>T	TTG	cii
NC_001416.1	38382	38383	9307-liver-d1	Snv	C	A	1	175046	3115	C>A	ACG	cii
NC_001416.1	38382	38383	9307-liver-d1	Snv	C	T	1	175046	3115	C>T	ACG	cii
NC_001416.1	38385	38386	9307-liver-d1	Snv	C	A	2	175523	2926	G>T	CCT	cii
NC_001416.1	38392	38393	9307-liver-d1	Snv	C	A	1	176259	3938	C>A	ACG	cii
NC_001416.1	38398	38399	9307-liver-d1	Snv	C	A	1	177473	2561	G>T	TCG	cii
NC_001416.1	38405	38406	9307-liver-d1	Snv	C	A	1	180385	7678	C>A	GCG	cii
NC_001416.1	38405	38406	9307-liver-d1	Snv	C	T	1	180385	7678	C>T	GCG	cii
NC_001416.1	38421	38422	9307-liver-d1	Snv	C	T	2	189546	3327	C>T	TCG	cii
NC_001416.1	38427	38428	9307-liver-d1	Snv	C	T	1	190279	2473	G>A	GCA	cii
NC_001416.1	38431	38432	9307-liver-d1	Snv	C	T	1	190969	4374	G>A	CCA	cii
NC_001416.1	38457	38458	9307-liver-d1	Snv	C	T	1	192986	2470	G>A	CCA	cii
NC_001416.1	38461	38462	9307-liver-d1	Snv	C	T	1	195578	3311	G>A	ACG	cii
NC_001416.1	38461	38462	9307-liver-d1	Snv	C	A	1	195578	3311	G>T	ACG	cii
NC_001416.1	38467	38468	9307-liver-d1	Snv	T	A	1	197196	7283	A>T	TTA	cii
NC_001416.1	38469	38470	9307-liver-d1	Snv	C	A	1	196669	3058	G>T	ACT	cii
NC_001416.1	38481	38482	9307-liver-d1	Snv	C	T	1	195533	4838	C>T	GCA	cii
NC_001416.1	38484	38485	9307-liver-d1	Snv	C	T	1	195122	2754	G>A	ACC	cii
NC_001416.1	38490	38491	9307-liver-d1	Snv	C	G	1	192841	3379	G>C	TCT	cii
NC_001416.1	38508	38509	9307-liver-d1	Snv	C	G	1	190857	2151	G>C	ACT	cii
NC_001416.1	38508	38509	9307-liver-d1	Snv	C	A	1	190857	2151	G>T	ACT	cii
NC_001416.1	38511	38512	9307-liver-d1	Snv	C	A	1	190270	3307	C>A	TCT	cii
NC_001416.1	38541	38542	9307-liver-d1	Snv	C	A	1	183921	3888	G>T	CCC	cii
NC_001416.1	38544	38545	9307-liver-d1	Snv	C	T	1	183632	3808	C>T	TCG	cii
NC_001416.1	38550	38551	9307-liver-d1	Snv	C	A	1	183009	7144	C>A	ACG	cii
NC_001416.1	38553	38554	9307-liver-d1	Snv	C	A	1	181866	4912	C>A	ACG	cii
NC_001416.1	38557	38559	9307-liver-d1	Indel	AT	A	1	183368	10391	.	.	cii
NC_001416.1	38570	38587	9307-liver-d1	Indel	CGCGACAAGTTGCTGCG	C	1	184001	4212	.	.	cii
NC_001416.1	38571	38572	9307-liver-d1	Snv	C	G	2	184001	4211	G>C	GCG	cii
NC_001416.1	38572	38573	9307-liver-d1	Snv	C	A	1	183955	4932	C>A	GCG	cii
NC_001416.1	38573	38574	9307-liver-d1	Snv	C	A	1	184762	5362	G>T	TCG	cii
NC_001416.1	38582	38583	9307-liver-d1	Snv	C	A	1	184437	4392	C>A	GCT	cii
NC_001416.1	38584	38585	9307-liver-d1	Snv	C	G	1	185871	2964	G>C	GCA	cii
NC_001416.1	38585	38586	9307-liver-d1	Snv	C	A	1	185963	7513	C>A	GCG	cii
NC_001416.1	38585	38586	9307-liver-d1	Snv	C	T	1	185963	7513	C>T	GCG	cii
NC_001416.1	38590	38591	9307-liver-d1	Snv	C	G	1	185935	4842	C>G	TCT	cii
NC_001416.1	38606	38607	9307-liver-d1	Indel	G	GC	1	178317	4030	.	.	cii
NC_001416.1	38607	38608	9307-liver-d1	Snv	C	G	1	178722	3384	C>G	GCC	cii
NC_001416.1	38608	38609	9307-liver-d1	Snv	C	G	1	178810	4725	C>G	CCC	cii
NC_001416.1	38609	38610	9307-liver-d1	Snv	C	G	1	178181	5629	C>G	CCG	cii
NC_001416.1	38609	38610	9307-liver-d1	Snv	C	A	1	178181	5629	C>A	CCG	cii
NC_001416.1	38610	38611	9307-liver-d1	Snv	C	A	2	176649	5732	G>T	CCG	cii
NC_001416.1	38612	38613	9307-liver-d1	Snv	C	A	2	176044	7088	C>A	GCG	cii
NC_001416.1	38612	38613	9307-liver-d1	Snv	C	G	1	176044	7089	C>G	GCG	cii
NC_001416.1	38623	38624	9307-liver-d1	Snv	C	T	1	177569	6211	C>T	GCG	cii
NC_001416.1	38640	38641	9307-liver-d1	Snv	C	T	1	177265	2803	G>A	TCT	cii
NC_001416.1	38644	38645	9307-liver-d1	Snv	C	A	1	176312	3172	G>T	TCC	cii
NC_001416.1	38660	38661	9307-liver-d1	Snv	T	A	1	165048	3548	A>T	GTA	cii
NC_001416.1	38671	38672	9307-liver-d1	Snv	C	A	1	154577	4373	C>A	TCA	cii
NC_001416.1	38676	38677	9307-liver-d1	Snv	C	A	1	148664	6159	G>T	CCT	cii
chr6	115932060	115932061	9307-marrow-e1	Snv	C	T	4	13509	295	G>A	CCA	rho
chr6	115932064	115932065	9307-marrow-e1	Snv	C	A	1	13729	312	C>A	GCG	rho
chr6	115932072	115932073	9307-marrow-e1	Snv	C	G	1	13867	202	C>G	CCT	rho
chr6	115932122	115932124	9307-marrow-e1	Mnv	TG	CT	1	13829	507	.	.	rho
chr6	115932138	115932139	9307-marrow-e1	Snv	C	A	1	13584	372	C>A	TCC	rho
chr6	115932176	115932177	9307-marrow-e1	Snv	C	A	1	13189	247	C>A	ACG	rho
chr6	115932247	115932248	9307-marrow-e1	Snv	C	G	1	12170	325	G>C	GCC	rho
chr6	115932477	115932478	9307-marrow-e1	Snv	C	G	1	15134	218	G>C	CCT	rho
chr6	115932622	115932623	9307-marrow-e1	Snv	C	T	1	15738	371	G>A	ACA	rho
chr6	115932643	115932644	9307-marrow-e1	Snv	C	A	1	15061	340	G>T	GCT	rho
chr6	115933045	115933047	9307-marrow-e1	Mnv	AG	TT	1	14178	692	.	.	rho
chr6	115933046	115933047	9307-marrow-e1	Snv	C	A	1	14156	777	G>T	CCT	rho
chr6	115933069	115933070	9307-marrow-e1	Snv	C	A	1	14049	446	G>T	GCT	rho
chr6	115933101	115933102	9307-marrow-e1	Snv	C	A	1	13501	363	G>T	GCC	rho
chr6	115933111	115933112	9307-marrow-e1	Snv	C	A	3	13376	514	G>T	CCT	rho
chr6	115933253	115933254	9307-marrow-e1	Snv	C	A	2	7155	77	G>T	TCG	rho
chr6	115933271	115933272	9307-marrow-e1	Snv	C	A	1	5450	58	G>T	ACG	rho
chr6	115933276	115933277	9307-marrow-e1	Snv	C	A	1	4906	65	C>A	CCA	rho
chr6	115933279	115933280	9307-marrow-e1	Snv	C	A	1	4660	51	G>T	CCC	rho
chr6	115933432	115933433	9307-marrow-e1	Snv	C	G	1	6408	87	G>C	ACA	rho
chr6	115933436	115933437	9307-marrow-e1	Snv	C	T	1	6749	72	G>A	CCC	rho
chr6	115933574	115933575	9307-marrow-e1	Snv	C	A	1	14281	342	C>A	ACC	rho
chr6	115933640	115933641	9307-marrow-e1	Snv	C	A	1	16119	262	G>T	TCG	rho
chr6	115933676	115933677	9307-marrow-e1	Snv	C	T	1	16350	341	C>T	ACA	rho
chr6	115933726	115933727	9307-marrow-e1	Snv	C	G	1	16527	284	C>G	CCT	rho
chr6	115933728	115933729	9307-marrow-e1	Snv	C	A	1	16604	340	C>A	TCG	rho
chr6	115933879	115933880	9307-marrow-e1	Snv	C	G	12	16145	232	G>C	ACC	rho
chr6	115933940	115933941	9307-marrow-e1	Snv	C	A	1	15278	316	G>T	CCC	rho
chr6	115933986	115933987	9307-marrow-e1	Snv	C	A	1	15388	331	G>T	ACG	rho
chr6	115934043	115934044	9307-marrow-e1	Snv	C	A	1	15193	338	G>T	CCG	rho
chr6	115934062	115934064	9307-marrow-e1	Indel	TG	T	1	15358	360	.	.	rho
chr6	115934084	115934085	9307-marrow-e1	Snv	C	A	1	15122	273	G>T	TCT	rho
chr6	115934088	115934089	9307-marrow-e1	Snv	C	A	2	15015	496	C>A	CCC	rho
chr6	115934093	115934094	9307-marrow-e1	Snv	C	A	1	15054	205	G>T	TCC	rho
chr6	115934163	115934164	9307-marrow-e1	Snv	C	A	1	16503	434	G>T	CCT	rho
chr6	115934299	115934300	9307-marrow-e1	Snv	C	A	1	15885	583	G>T	GCC	rho
chr6	115934423	115934424	9307-marrow-e1	Snv	C	T	1	17100	521	C>T	ACA	rho
chr6	115934496	115934497	9307-marrow-e1	Snv	C	A	7	17620	260	G>T	TCC	rho
chr6	115934516	115934517	9307-marrow-e1	Snv	C	A	1	17280	332	G>T	TCT	rho
chr6	115934521	115934522	9307-marrow-e1	Snv	C	A	1	17082	450	G>T	GCC	rho
chr6	115934552	115934553	9307-marrow-e1	Snv	C	A	2	14084	405	C>A	TCC	rho
chr6	115934661	115934662	9307-marrow-e1	Snv	C	A	2	12796	206	G>T	GCC	rho
chr6	115934699	115934700	9307-marrow-e1	Snv	C	A	1	14771	193	G>T	CCA	rho
chr6	115934789	115934790	9307-marrow-e1	Snv	C	T	1	17411	239	G>A	GCT	rho
chr6	115934900	115934902	9307-marrow-e1	Indel	GC	G	1	18222	472	.	.	rho
chr6	115934922	115934923	9307-marrow-e1	Snv	C	T	2	18174	362	G>A	CCT	rho
chr6	115934990	115934991	9307-marrow-e1	Snv	C	T	3	17803	291	G>A	CCC	rho
chr6	115934998	115934999	9307-marrow-e1	Snv	C	A	1	17940	583	C>A	ACC	rho
chr6	115935020	115935021	9307-marrow-e1	Snv	C	A	1	17694	295	G>T	CCA	rho
chr6	115935028	115935029	9307-marrow-e1	Snv	C	G	1	17615	613	C>G	GCA	rho
chr6	115935094	115935095	9307-marrow-e1	Snv	C	A	1	17835	279	G>T	GCA	rho
chr6	115935096	115935097	9307-marrow-e1	Snv	C	A	1	17796	354	G>T	GCG	rho
chr6	115935134	115935135	9307-marrow-e1	Snv	C	G	1	17535	559	C>G	TCA	rho
chr6	115935204	115935205	9307-marrow-e1	Snv	C	A	1	16281	421	G>T	CCA	rho
chr6	115935271	115935272	9307-marrow-e1	Snv	C	A	1	12623	156	G>T	TCC	rho
chr6	115935394	115935395	9307-marrow-e1	Snv	C	A	6	17016	170	G>T	CCT	rho
chr6	115935502	115935503	9307-marrow-e1	Snv	C	A	1	16243	274	C>A	ACG	rho
chr6	115935603	115935604	9307-marrow-e1	Snv	T	G	1	12933	1592	A>C	GTT	rho
chr6	115935613	115935614	9307-marrow-e1	Snv	C	G	1	12229	177	C>G	TCT	rho
chr6	115935765	115935766	9307-marrow-e1	Snv	T	G	4	12382	943	T>G	TTG	rho
chr6	115935817	115935818	9307-marrow-e1	Snv	C	G	1	10073	274	C>G	ACC	rho
chr6	115936407	115936408	9307-marrow-e1	Snv	C	T	5	11874	257	C>T	CCT	rho
chr6	115936564	115936565	9307-marrow-e1	Snv	C	G	1	16207	264	G>C	GCC	rho
chr6	115936567	115936568	9307-marrow-e1	Snv	C	T	4	16231	239	G>A	CCT	rho
chr6	115936571	115936572	9307-marrow-e1	Snv	C	T	1	16181	320	G>A	ACC	rho
chr6	115936577	115936578	9307-marrow-e1	Snv	C	A	1	16190	416	C>A	GCC	rho
chr6	115936605	115936606	9307-marrow-e1	Snv	C	A	1	15862	579	C>A	CCA	rho
chr6	115936631	115936632	9307-marrow-e1	Snv	C	A	2	16073	256	G>T	GCG	rho
chr6	115936650	115936651	9307-marrow-e1	Snv	C	A	1	16011	361	C>A	TCC	rho
chr6	115936665	115936666	9307-marrow-e1	Snv	C	A	1	15514	555	G>T	TCG	rho
chr6	115936734	115936735	9307-marrow-e1	Indel	G	GT	5	15223	803	.	.	rho
chr6	115936762	115936763	9307-marrow-e1	Snv	C	A	1	14699	349	C>A	CCA	rho
chr6	115936802	115936803	9307-marrow-e1	Snv	T	G	1	14172	2152	T>G	GTT	rho
chr6	115936806	115936807	9307-marrow-e1	Snv	C	A	1	14286	276	G>T	TCC	rho
chr6	115936859	115936860	9307-marrow-e1	Snv	T	A	1	14296	412	A>T	ATG	rho
chr6	115936912	115936913	9307-marrow-e1	Snv	C	A	1	15516	275	C>A	TCC	rho
chr6	115936937	115936938	9307-marrow-e1	Snv	T	G	1	15386	687	T>G	CTG	rho
chr6	115936939	115936940	9307-marrow-e1	Snv	C	A	1	15355	423	G>T	TCC	rho
chr6	115936955	115936956	9307-marrow-e1	Snv	C	A	1	14768	457	G>T	CCC	rho
chr6	115937454	115937455	9307-marrow-e1	Snv	C	A	1	11646	593	C>A	ACC	rho
chr6	115937525	115937526	9307-marrow-e1	Snv	C	A	1	15555	520	C>A	GCC	rho
chr6	115937584	115937585	9307-marrow-e1	Snv	C	A	1	17497	425	G>T	GCC	rho
chr6	115937610	115937611	9307-marrow-e1	Snv	C	A	1	17494	375	C>A	GCT	rho
chr6	115937654	115937655	9307-marrow-e1	Snv	C	A	1	17929	207	G>T	GCT	rho
chr6	115937684	115937685	9307-marrow-e1	Snv	C	G	3	17767	337	G>C	CCT	rho
chr6	115937778	115937779	9307-marrow-e1	Snv	C	A	1	17468	343	C>A	TCT	rho
chr6	115937801	115937802	9307-marrow-e1	Snv	C	G	1	17839	908	C>G	TCT	rho
chr6	115937836	115937837	9307-marrow-e1	Snv	C	A	1	18040	313	G>T	GCC	rho
chr6	115938040	115938041	9307-marrow-e1	Snv	C	T	1	17686	268	G>A	TCT	rho
chr6	115938107	115938108	9307-marrow-e1	Snv	C	A	1	17602	546	C>A	CCC	rho
chr6	115938130	115938131	9307-marrow-e1	Snv	C	A	1	17430	552	G>T	CCC	rho
chr6	115938252	115938254	9307-marrow-e1	Indel	TC	T	1	17058	443	.	.	rho
chr6	115938253	115938254	9307-marrow-e1	Snv	C	A	1	17058	443	C>A	TCC	rho
chr6	115938372	115938373	9307-marrow-e1	Snv	T	A	1	17440	471	T>A	ATG	rho
chr6	115938374	115938375	9307-marrow-e1	Snv	C	T	1	17498	359	G>A	ACC	rho
chr6	115938393	115938394	9307-marrow-e1	Snv	C	T	1	17779	352	G>A	ACA	rho
chr6	115938407	115938408	9307-marrow-e1	Snv	C	A	1	17974	284	G>T	TCC	rho
chr6	115938417	115938418	9307-marrow-e1	Snv	C	T	1	17738	509	C>T	CCT	rho
chr6	115938502	115938503	9307-marrow-e1	Snv	C	A	1	17778	316	G>T	ACC	rho
chr6	115938550	115938551	9307-marrow-e1	Snv	T	A	1	17394	432	T>A	TTA	rho
chr6	115938614	115938615	9307-marrow-e1	Snv	C	G	1	16655	639	C>G	GCC	rho
chr6	115938628	115938629	9307-marrow-e1	Snv	C	A	1	16949	292	G>T	TCA	rho
chr6	115938803	115938804	9307-marrow-e1	Snv	C	A	2	9269	476	G>T	CCA	rho
chr8	109575186	109575187	9307-marrow-e1	Snv	C	G	1	13015	390	G>C	TCT	hp
chr8	109575227	109575228	9307-marrow-e1	Snv	C	G	1	14486	200	C>G	TCC	hp
chr8	109575231	109575232	9307-marrow-e1	Snv	C	A	1	14689	304	G>T	GCT	hp
chr8	109575315	109575316	9307-marrow-e1	Snv	C	T	1	15110	341	C>T	TCG	hp
chr8	109575323	109575324	9307-marrow-e1	Snv	C	A	1	15278	429	C>A	ACG	hp
chr8	109575324	109575325	9307-marrow-e1	Snv	C	G	1	15267	531	G>C	ACG	hp
chr8	109575324	109575325	9307-marrow-e1	Snv	C	A	1	15267	531	G>T	ACG	hp
chr8	109575352	109575353	9307-marrow-e1	Snv	C	A	1	16040	280	C>A	GCT	hp
chr8	109575425	109575426	9307-marrow-e1	Snv	C	A	1	16372	290	C>A	CCG	hp
chr8	109575477	109575478	9307-marrow-e1	Snv	C	G	2	16889	285	G>C	CCT	hp
chr8	109575485	109575486	9307-marrow-e1	Snv	C	A	1	16932	476	C>A	TCG	hp
chr8	109575506	109575507	9307-marrow-e1	Snv	C	A	1	16655	385	C>A	CCA	hp
chr8	109575519	109575520	9307-marrow-e1	Snv	C	G	1	16618	502	C>G	TCA	hp
chr8	109575597	109575598	9307-marrow-e1	Snv	T	C	1	16972	482	A>G	ATG	hp
chr8	109575613	109575614	9307-marrow-e1	Snv	C	G	1	16849	465	G>C	ACC	hp
chr8	109575773	109575774	9307-marrow-e1	Snv	C	A	1	15200	915	G>T	CCC	hp
chr8	109575776	109575777	9307-marrow-e1	Snv	C	A	1	15201	1201	G>T	CCA	hp
chr8	109575813	109575814	9307-marrow-e1	Snv	C	G	1	14271	429	C>G	TCC	hp
chr8	109575858	109575859	9307-marrow-e1	Snv	C	A	1	13237	352	C>A	CCG	hp
chr8	109575960	109575961	9307-marrow-e1	Snv	C	A	1	11622	254	G>T	CCA	hp
chr8	109576028	109576029	9307-marrow-e1	Snv	C	A	1	7441	143	G>T	CCC	hp
chr8	109576152	109576153	9307-marrow-e1	Snv	C	A	2	10853	196	G>T	TCG	hp
chr8	109576187	109576188	9307-marrow-e1	Snv	C	A	1	12158	361	C>A	TCG	hp
chr8	109576372	109576373	9307-marrow-e1	Snv	C	A	1	15477	453	C>A	ACA	hp
chr8	109576559	109576560	9307-marrow-e1	Snv	C	A	1	15770	316	C>A	CCC	hp
chr8	109576571	109576572	9307-marrow-e1	Snv	T	A	1	15685	743	T>A	ATG	hp
chr8	109576628	109576629	9307-marrow-e1	Snv	C	G	2	16081	372	G>C	CCA	hp
chr8	109576701	109576702	9307-marrow-e1	Snv	C	A	1	16276	271	C>A	CCA	hp
chr8	109576703	109576704	9307-marrow-e1	Snv	C	A	2	16302	224	C>A	ACC	hp
chr8	109576774	109576775	9307-marrow-e1	Snv	C	G	1	16142	348	C>G	ACA	hp
chr8	109576865	109576866	9307-marrow-e1	Snv	C	T	1	15995	441	C>T	GCG	hp
chr8	109577045	109577046	9307-marrow-e1	Snv	C	A	1	13808	364	G>T	TCG	hp
chr8	109577235	109577236	9307-marrow-e1	Snv	C	A	1	13612	391	C>A	CCG	hp
chr8	109577261	109577262	9307-marrow-e1	Snv	C	A	11	13674	258	G>T	ACA	hp
chr8	109577403	109577404	9307-marrow-e1	Snv	C	T	3	12797	240	G>A	ACT	hp
chr8	109577428	109577429	9307-marrow-e1	Snv	C	A	2	12911	267	G>T	CCC	hp
chr8	109577489	109577490	9307-marrow-e1	Snv	C	G	1	11411	327	C>G	CCA	hp
chr8	109577504	109577506	9307-marrow-e1	Indel	CA	C	2	10840	581	.	.	hp
chr8	109577512	109577513	9307-marrow-e1	Snv	C	A	3	10553	216	C>A	ACA	hp
chr8	109577524	109577525	9307-marrow-e1	Snv	C	A	1	9981	112	G>T	TCA	hp
chr8	109577564	109577565	9307-marrow-e1	Snv	C	T	1	7626	76	G>A	ACA	hp
chr8	109578007	109578008	9307-marrow-e1	Snv	C	A	1	9789	291	C>A	CCC	hp
chr8	109578007	109578008	9307-marrow-e1	Snv	C	G	1	9789	291	C>G	CCC	hp
chr8	109578009	109578010	9307-marrow-e1	Snv	C	T	2	9804	154	G>A	TCG	hp
chr8	109578018	109578019	9307-marrow-e1	Snv	C	A	1	10060	341	C>A	GCG	hp
chr8	109578054	109578055	9307-marrow-e1	Snv	C	G	1	11158	382	G>C	CCC	hp
chr8	109578072	109578073	9307-marrow-e1	Snv	T	A	1	11337	252	A>T	CTA	hp
chr8	109578956	109578957	9307-marrow-e1	Snv	C	A	1	6074	115	C>A	CCG	hp
chr8	109579018	109579019	9307-marrow-e1	Snv	C	A	1	5294	59	G>T	TCC	hp
chr8	109579065	109579066	9307-marrow-e1	Snv	C	A	1	3354	67	C>A	GCC	hp
chr8	109579327	109579328	9307-marrow-e1	Snv	T	C	1	10582	1900	A>G	GTG	hp
chr8	109579390	109579391	9307-marrow-e1	Snv	C	A	2	12583	401	G>T	CCA	hp
chr8	109579468	109579469	9307-marrow-e1	Snv	C	A	1	15168	268	G>T	TCC	hp
chr8	109579648	109579649	9307-marrow-e1	Snv	C	A	1	16811	507	G>T	GCC	hp
chr8	109579707	109579708	9307-marrow-e1	Snv	C	A	1	17267	375	C>A	TCC	hp
chr8	109579778	109579779	9307-marrow-e1	Snv	C	A	3	16892	890	G>T	GCG	hp
chr8	109579854	109579855	9307-marrow-e1	Snv	C	A	1	16580	347	C>A	TCC	hp
chr8	109579883	109579884	9307-marrow-e1	Snv	C	A	1	16614	313	C>A	ACC	hp
chr8	109579885	109579886	9307-marrow-e1	Snv	T	C	1	16599	527	A>G	GTG	hp
chr8	109579886	109579887	9307-marrow-e1	Snv	C	A	1	16562	347	C>A	ACG	hp
chr8	109579995	109579996	9307-marrow-e1	Snv	T	A	1	14254	276	T>A	CTG	hp
chr8	109579997	109579998	9307-marrow-e1	Snv	C	A	1	14207	514	G>T	GCC	hp
chr8	109580011	109580012	9307-marrow-e1	Snv	C	A	1	13815	305	C>A	TCA	hp
chr8	109580016	109580018	9307-marrow-e1	Indel	GT	G	1	13524	194	.	.	hp
chr9	120949456	120949457	9307-marrow-e1	Snv	C	T	1	9552	331	G>A	ACA	ctnnb1
chr9	120949934	120949935	9307-marrow-e1	Snv	C	G	1	16971	831	C>G	GCG	ctnnb1
chr9	120949987	120949988	9307-marrow-e1	Snv	C	A	1	17041	447	G>T	ACG	ctnnb1
chr9	120950040	120950041	9307-marrow-e1	Snv	C	T	1	16892	394	G>A	ACA	ctnnb1
chr9	120950299	120950300	9307-marrow-e1	Snv	C	A	1	17384	564	G>T	ACA	ctnnb1
chr9	120950492	120950493	9307-marrow-e1	Snv	C	A	1	18401	447	C>A	TCA	ctnnb1
chr9	120950591	120950592	9307-marrow-e1	Snv	C	A	2	18594	256	G>T	ACT	ctnnb1
chr9	120950618	120950619	9307-marrow-e1	Indel	T	TG	1	18311	292	.	.	ctnnb1
chr9	120950622	120950623	9307-marrow-e1	Snv	C	G	1	18342	362	G>C	GCA	ctnnb1
chr9	120950654	120950655	9307-marrow-e1	Snv	C	A	1	17986	395	G>T	CCT	ctnnb1
chr9	120950664	120950665	9307-marrow-e1	Snv	C	A	1	17820	342	G>T	TCA	ctnnb1
chr9	120950772	120950773	9307-marrow-e1	Snv	T	C	1	18350	358	T>C	CTA	ctnnb1
chr9	120950793	120950794	9307-marrow-e1	Snv	C	T	1	18876	339	G>A	CCC	ctnnb1
chr9	120950839	120950840	9307-marrow-e1	Snv	C	A	1	18568	419	C>A	GCG	ctnnb1
chr9	120950840	120950841	9307-marrow-e1	Snv	C	A	1	18453	394	G>T	CCG	ctnnb1
chr9	120950851	120950852	9307-marrow-e1	Snv	C	A	1	18467	198	G>T	TCC	ctnnb1
chr9	120950859	120950860	9307-marrow-e1	Snv	C	A	1	18053	482	C>A	ACA	ctnnb1
chr9	120950867	120950868	9307-marrow-e1	Snv	C	T	2	17787	320	G>A	ACT	ctnnb1
chr9	120950882	120950883	9307-marrow-e1	Snv	T	A	1	17331	1030	A>T	GTA	ctnnb1
chr9	120951054	120951055	9307-marrow-e1	Snv	C	A	4	17064	352	G>T	GCA	ctnnb1
chr9	120951114	120951115	9307-marrow-e1	Snv	C	T	1	17003	307	G>A	TCA	ctnnb1
chr9	120951265	120951266	9307-marrow-e1	Snv	C	T	1	16433	288	G>A	CCT	ctnnb1
chr9	120951269	120951270	9307-marrow-e1	Snv	C	G	1	16476	286	G>C	ACC	ctnnb1
chr9	120951287	120951288	9307-marrow-e1	Snv	C	T	1	16684	291	G>A	ACA	ctnnb1
chr9	120951536	120951537	9307-marrow-e1	Snv	C	A	1	16485	402	G>T	CCT	ctnnb1
chr9	120951754	120951755	9307-marrow-e1	Snv	C	A	1	16773	335	C>A	TCA	ctnnb1
chr9	120951943	120951944	9307-marrow-e1	Snv	C	A	1	16022	332	G>T	TCC	ctnnb1
chr9	120951982	120951983	9307-marrow-e1	Snv	C	A	9	16409	245	G>T	CCC	ctnnb1
chr9	120952218	120952219	9307-marrow-e1	Snv	T	A	7	16122	547	A>T	ATG	ctnnb1
chr9	120952222	120952223	9307-marrow-e1	Snv	C	A	1	16123	401	G>T	CCC	ctnnb1
chr9	120952223	120952224	9307-marrow-e1	Snv	C	T	1	16112	227	G>A	ACC	ctnnb1
chr9	120952271	120952272	9307-marrow-e1	Snv	C	G	1	16063	328	G>C	CCA	ctnnb1
chr17	46244179	46244180	9307-marrow-e1	Snv	C	T	1	14833	418	C>T	CCA	polr1c
chr17	46244579	46244580	9307-marrow-e1	Snv	C	T	1	15701	731	C>T	TCA	polr1c
chr17	46246166	46246167	9307-marrow-e1	Snv	C	G	1	12914	351	G>C	TCG	polr1c
chr17	46247923	46247924	9307-marrow-e1	Snv	C	T	3	9351	155	C>T	ACG	polr1c
chr17	46248035	46248036	9307-marrow-e1	Snv	C	A	1	8307	164	C>A	TCT	polr1c
chr17	46248068	46248069	9307-marrow-e1	Snv	C	A	1	6233	67	C>A	TCC	polr1c
chr17	46248109	46248110	9307-marrow-e1	Snv	C	A	1	3489	61	C>A	CCG	polr1c
chr17	46248124	46248125	9307-marrow-e1	Snv	C	T	1	2424	111	G>A	CCG	polr1c
NC_001416.1	38327	38328	9307-marrow-e1	Snv	C	A	1	257742	10795	C>A	TCA	cii
NC_001416.1	38341	38342	9307-marrow-e1	Snv	C	T	1	288339	5363	C>T	TCT	cii
NC_001416.1	38343	38344	9307-marrow-e1	Snv	T	G	1	294154	4059	A>C	TTA	cii
NC_001416.1	38343	38344	9307-marrow-e1	Snv	T	A	1	294154	4059	A>T	TTA	cii
NC_001416.1	38351	38353	9307-marrow-e1	Indel	AC	A	1	316907	4963	.	.	cii
NC_001416.1	38356	38357	9307-marrow-e1	Snv	C	A	1	326558	7139	C>A	ACA	cii
NC_001416.1	38356	38357	9307-marrow-e1	Snv	C	T	1	326558	7139	C>T	ACA	cii
NC_001416.1	38362	38364	9307-marrow-e1	Mnv	GT	AA	1	340685	5703	.	.	cii
NC_001416.1	38365	38366	9307-marrow-e1	Snv	C	A	4	345992	7931	C>A	TCG	cii
NC_001416.1	38366	38367	9307-marrow-e1	Snv	C	T	3	347646	9488	G>A	ACG	cii
NC_001416.1	38366	38367	9307-marrow-e1	Snv	C	A	2	347646	9489	G>T	ACG	cii
NC_001416.1	38366	38367	9307-marrow-e1	Snv	C	G	1	347646	9490	G>C	ACG	cii
NC_001416.1	38367	38368	9307-marrow-e1	Snv	T	C	2	349444	10508	T>C	GTG	cii
NC_001416.1	38368	38369	9307-marrow-e1	Snv	C	A	2	350121	9943	G>T	GCA	cii
NC_001416.1	38368	38369	9307-marrow-e1	Snv	C	T	1	350121	9944	G>A	GCA	cii
NC_001416.1	38369	38370	9307-marrow-e1	Snv	C	G	1	351480	10357	C>G	GCA	cii
NC_001416.1	38369	38370	9307-marrow-e1	Snv	C	A	2	351480	10356	C>A	GCA	cii
NC_001416.1	38371	38372	9307-marrow-e1	Snv	T	G	1	352776	5100	A>C	TTT	cii
NC_001416.1	38378	38379	9307-marrow-e1	Snv	C	A	3	360675	9506	G>T	GCG	cii
NC_001416.1	38379	38380	9307-marrow-e1	Snv	C	A	1	361911	7255	C>A	GCA	cii
NC_001416.1	38382	38383	9307-marrow-e1	Snv	C	G	4	363658	6859	C>G	ACG	cii
NC_001416.1	38382	38383	9307-marrow-e1	Snv	C	T	3	363658	6860	C>T	ACG	cii
NC_001416.1	38382	38383	9307-marrow-e1	Snv	C	A	2	363658	6861	C>A	ACG	cii
NC_001416.1	38383	38384	9307-marrow-e1	Snv	C	A	3	362538	5926	G>T	TCG	cii
NC_001416.1	38383	38384	9307-marrow-e1	Snv	C	G	2	362538	5927	G>C	TCG	cii
NC_001416.1	38385	38386	9307-marrow-e1	Snv	C	A	1	365089	5648	G>T	CCT	cii
NC_001416.1	38387	38388	9307-marrow-e1	Snv	C	A	3	363953	7808	C>A	GCT	cii
NC_001416.1	38389	38390	9307-marrow-e1	Snv	C	A	2	364682	5184	C>A	TCT	cii
NC_001416.1	38391	38392	9307-marrow-e1	Snv	T	C	1	367261	5631	A>G	GTA	cii
NC_001416.1	38392	38393	9307-marrow-e1	Snv	C	A	5	366949	8356	C>A	ACG	cii
NC_001416.1	38392	38393	9307-marrow-e1	Snv	C	T	4	366949	8357	C>T	ACG	cii
NC_001416.1	38392	38393	9307-marrow-e1	Snv	C	G	1	366949	8360	C>G	ACG	cii
NC_001416.1	38393	38394	9307-marrow-e1	Snv	C	A	1	370128	6246	G>T	TCG	cii
NC_001416.1	38397	38398	9307-marrow-e1	Snv	C	A	5	370819	7267	C>A	TCG	cii
NC_001416.1	38397	38400	9307-marrow-e1	Indel	CGA	C	1	371562	6082	.	.	cii
NC_001416.1	38400	38401	9307-marrow-e1	Snv	C	A	4	371912	4364	G>T	TCT	cii
NC_001416.1	38404	38405	9307-marrow-e1	Snv	C	T	1	377403	4537	G>A	GCA	cii
NC_001416.1	38405	38406	9307-marrow-e1	Snv	C	G	10	378316	15255	C>G	GCG	cii
NC_001416.1	38405	38406	9307-marrow-e1	Snv	C	A	1	378316	15264	C>A	GCG	cii
NC_001416.1	38406	38407	9307-marrow-e1	Snv	C	A	16	378972	7037	G>T	ACG	cii
NC_001416.1	38406	38407	9307-marrow-e1	Snv	C	T	2	378972	7051	G>A	ACG	cii
NC_001416.1	38409	38410	9307-marrow-e1	Snv	C	A	10	386317	5280	G>T	GCA	cii
NC_001416.1	38410	38411	9307-marrow-e1	Snv	C	A	1	388042	7548	C>A	GCT	cii
NC_001416.1	38421	38422	9307-marrow-e1	Snv	C	T	6	401663	8298	C>T	TCG	cii
NC_001416.1	38422	38423	9307-marrow-e1	Snv	C	A	3	401909	12453	G>T	GCG	cii
NC_001416.1	38422	38423	9307-marrow-e1	Snv	C	T	1	401909	12455	G>A	GCG	cii
NC_001416.1	38423	38424	9307-marrow-e1	Snv	C	G	1	402593	8692	C>G	GCA	cii
NC_001416.1	38425	38426	9307-marrow-e1	Snv	T	A	1	402854	7237	A>T	ATT	cii
NC_001416.1	38428	38430	9307-marrow-e1	Indel	CT	C	1	405353	8650	.	.	cii
NC_001416.1	38430	38431	9307-marrow-e1	Snv	T	G	2	405119	11144	T>G	TTG	cii
NC_001416.1	38431	38432	9307-marrow-e1	Snv	C	A	2	405367	7416	G>T	CCA	cii
NC_001416.1	38432	38433	9307-marrow-e1	Snv	C	A	3	406521	6695	G>T	TCC	cii
NC_001416.1	38432	38433	9307-marrow-e1	Snv	C	G	1	406521	6697	G>C	TCC	cii
NC_001416.1	38442	38443	9307-marrow-e1	Snv	C	A	1	408837	6071	G>T	TCT	cii
NC_001416.1	38444	38445	9307-marrow-e1	Snv	C	T	1	409881	13556	C>T	ACA	cii
NC_001416.1	38446	38448	9307-marrow-e1	Indel	GC	G	1	410891	29904	.	.	cii
NC_001416.1	38447	38448	9307-marrow-e1	Snv	C	A	9	410891	29896	C>A	GCG	cii
NC_001416.1	38447	38448	9307-marrow-e1	Snv	C	G	4	410891	29901	C>G	GCG	cii
NC_001416.1	38448	38449	9307-marrow-e1	Snv	C	G	1	411214	9370	G>C	CCG	cii
NC_001416.1	38449	38450	9307-marrow-e1	Snv	C	T	1	411331	5896	G>A	TCC	cii
NC_001416.1	38449	38450	9307-marrow-e1	Snv	C	G	1	411331	5896	G>C	TCC	cii
NC_001416.1	38449	38450	9307-marrow-e1	Snv	C	A	1	411331	5896	G>T	TCC	cii
NC_001416.1	38449	38451	9307-marrow-e1	Indel	GA	G	1	411800	8991	.	.	cii
NC_001416.1	38456	38457	9307-marrow-e1	Snv	T	A	1	413383	9821	T>A	GTG	cii
NC_001416.1	38457	38458	9307-marrow-e1	Snv	C	A	6	413291	6027	G>T	CCA	cii
NC_001416.1	38458	38459	9307-marrow-e1	Snv	C	A	3	416789	5285	G>T	CCC	cii
NC_001416.1	38459	38460	9307-marrow-e1	Snv	C	A	2	418497	4531	G>T	GCC	cii
NC_001416.1	38460	38461	9307-marrow-e1	Snv	C	A	6	419144	13929	C>A	GCG	cii
NC_001416.1	38460	38461	9307-marrow-e1	Snv	C	G	1	419144	13934	C>G	GCG	cii
NC_001416.1	38460	38461	9307-marrow-e1	Snv	C	T	1	419144	13934	C>T	GCG	cii
NC_001416.1	38461	38462	9307-marrow-e1	Snv	C	A	6	419769	8129	G>T	ACG	cii
NC_001416.1	38471	38472	9307-marrow-e1	Snv	C	A	1	425713	8253	C>A	TCG	cii
NC_001416.1	38472	38473	9307-marrow-e1	Snv	C	A	2	426224	11356	G>T	GCG	cii
NC_001416.1	38472	38473	9307-marrow-e1	Snv	C	G	1	426224	11357	G>C	GCG	cii
NC_001416.1	38473	38474	9307-marrow-e1	Snv	C	A	2	426757	9651	C>A	GCA	cii
NC_001416.1	38473	38474	9307-marrow-e1	Snv	C	G	1	426757	9652	C>G	GCA	cii
NC_001416.1	38475	38476	9307-marrow-e1	Snv	C	A	1	426586	6320	G>T	TCT	cii
NC_001416.1	38481	38482	9307-marrow-e1	Snv	C	A	1	423824	11041	C>A	GCA	cii
NC_001416.1	38482	38484	9307-marrow-e1	Indel	AG	A	1	423782	6464	.	.	cii
NC_001416.1	38483	38484	9307-marrow-e1	Snv	C	A	4	423782	6461	G>T	CCT	cii
NC_001416.1	38484	38485	9307-marrow-e1	Snv	C	A	1	423891	6336	G>T	ACC	cii
NC_001416.1	38485	38486	9307-marrow-e1	Snv	T	G	1	423534	40364	T>G	GTG	cii
NC_001416.1	38485	38487	9307-marrow-e1	Mnv	TG	GT	1	423534	40364	.	.	cii
NC_001416.1	38486	38487	9307-marrow-e1	Snv	C	A	3	423908	8648	G>T	CCA	cii
NC_001416.1	38487	38488	9307-marrow-e1	Snv	C	A	1	422621	6515	G>T	TCC	cii
NC_001416.1	38490	38491	9307-marrow-e1	Snv	C	A	2	419967	6026	G>T	TCT	cii
NC_001416.1	38492	38493	9307-marrow-e1	Snv	C	A	1	420302	7137	G>T	CCT	cii
NC_001416.1	38493	38494	9307-marrow-e1	Snv	C	A	1	419794	16275	G>T	CCC	cii
NC_001416.1	38494	38495	9307-marrow-e1	Snv	C	A	1	419281	7784	G>T	TCC	cii
NC_001416.1	38497	38498	9307-marrow-e1	Snv	T	C	2	419638	12213	T>C	CTG	cii
NC_001416.1	38497	38498	9307-marrow-e1	Snv	T	A	1	419638	12214	T>A	CTG	cii
NC_001416.1	38499	38500	9307-marrow-e1	Snv	C	T	1	419512	5727	G>A	TCC	cii
NC_001416.1	38499	38500	9307-marrow-e1	Snv	C	A	1	419512	5727	G>T	TCC	cii
NC_001416.1	38503	38504	9307-marrow-e1	Snv	C	A	3	420470	8292	C>A	TCC	cii
NC_001416.1	38506	38507	9307-marrow-e1	Snv	T	G	1	420272	7972	A>C	TTT	cii
NC_001416.1	38511	38512	9307-marrow-e1	Snv	C	A	1	419740	7919	C>A	TCT	cii
NC_001416.1	38520	38521	9307-marrow-e1	Snv	C	A	1	418361	9564	G>T	GCA	cii
NC_001416.1	38521	38523	9307-marrow-e1	Indel	CT	C	1	417132	12352	.	.	cii
NC_001416.1	38535	38536	9307-marrow-e1	Indel	A	AT	1	415034	13504	.	.	cii
NC_001416.1	38536	38538	9307-marrow-e1	Indel	TG	T	7	415480	6799	.	.	cii
NC_001416.1	38538	38539	9307-marrow-e1	Snv	C	A	2	414607	7145	G>T	CCC	cii
NC_001416.1	38539	38540	9307-marrow-e1	Snv	C	A	10	413769	7622	G>T	CCC	cii
NC_001416.1	38541	38542	9307-marrow-e1	Snv	C	A	18	410004	9582	G>T	CCC	cii
NC_001416.1	38542	38543	9307-marrow-e1	Snv	C	A	1	409821	9029	G>T	ACC	cii
NC_001416.1	38544	38545	9307-marrow-e1	Snv	C	A	1	409210	8885	C>A	TCG	cii
NC_001416.1	38545	38546	9307-marrow-e1	Snv	C	A	1	410313	15890	G>T	ACG	cii
NC_001416.1	38545	38546	9307-marrow-e1	Snv	C	T	3	410313	15888	G>A	ACG	cii
NC_001416.1	38545	38546	9307-marrow-e1	Snv	C	G	1	410313	15890	G>C	ACG	cii
NC_001416.1	38547	38548	9307-marrow-e1	Snv	T	A	1	410828	15150	T>A	TTG	cii
NC_001416.1	38548	38549	9307-marrow-e1	Snv	C	A	3	411377	6288	G>T	TCA	cii
NC_001416.1	38550	38551	9307-marrow-e1	Snv	C	T	1	409319	13625	C>T	ACG	cii
NC_001416.1	38550	38551	9307-marrow-e1	Snv	C	A	6	409319	13620	C>A	ACG	cii
NC_001416.1	38551	38552	9307-marrow-e1	Snv	C	A	5	408867	7228	G>T	TCG	cii
NC_001416.1	38551	38552	9307-marrow-e1	Snv	C	T	2	408867	7231	G>A	TCG	cii
NC_001416.1	38551	38552	9307-marrow-e1	Snv	C	G	1	408867	7232	G>C	TCG	cii
NC_001416.1	38553	38554	9307-marrow-e1	Snv	C	G	3	406744	10590	C>G	ACG	cii
NC_001416.1	38553	38554	9307-marrow-e1	Snv	C	A	1	406744	10592	C>A	ACG	cii
NC_001416.1	38554	38555	9307-marrow-e1	Snv	C	A	2	404831	8004	G>T	TCG	cii
NC_001416.1	38556	38557	9307-marrow-e1	Snv	C	A	1	410159	9143	C>A	ACA	cii
NC_001416.1	38557	38558	9307-marrow-e1	Snv	T	G	1	410127	5441	A>C	ATG	cii
NC_001416.1	38564	38565	9307-marrow-e1	Snv	C	T	3	407472	7143	G>A	TCG	cii
NC_001416.1	38564	38565	9307-marrow-e1	Snv	C	G	1	407472	7145	G>C	TCG	cii
NC_001416.1	38565	38566	9307-marrow-e1	Indel	A	AT	1	408826	6658	.	.	cii
NC_001416.1	38566	38567	9307-marrow-e1	Snv	T	A	1	409073	9797	T>A	ATT	cii
NC_001416.1	38569	38570	9307-marrow-e1	Snv	C	A	6	409928	6848	G>T	GCC	cii
NC_001416.1	38569	38570	9307-marrow-e1	Snv	C	T	1	409928	6853	G>A	GCC	cii
NC_001416.1	38570	38571	9307-marrow-e1	Snv	C	T	1	409363	18366	C>T	GCG	cii
NC_001416.1	38570	38571	9307-marrow-e1	Snv	C	G	1	409363	18366	C>G	GCG	cii
NC_001416.1	38570	38571	9307-marrow-e1	Snv	C	A	16	409363	18351	C>A	GCG	cii
NC_001416.1	38571	38572	9307-marrow-e1	Snv	C	A	19	408236	9468	G>T	GCG	cii
NC_001416.1	38571	38572	9307-marrow-e1	Snv	C	G	12	408236	9475	G>C	GCG	cii
NC_001416.1	38571	38572	9307-marrow-e1	Snv	C	T	10	408236	9477	G>A	GCG	cii
NC_001416.1	38572	38573	9307-marrow-e1	Snv	C	G	14	408642	11381	C>G	GCG	cii
NC_001416.1	38572	38573	9307-marrow-e1	Snv	C	A	7	408642	11388	C>A	GCG	cii
NC_001416.1	38572	38573	9307-marrow-e1	Snv	C	T	2	408642	11393	C>T	GCG	cii
NC_001416.1	38572	38574	9307-marrow-e1	Mnv	CG	AT	1	408642	11394	.	.	cii
NC_001416.1	38573	38574	9307-marrow-e1	Snv	C	A	14	409644	9367	G>T	TCG	cii
NC_001416.1	38573	38574	9307-marrow-e1	Snv	C	G	4	409644	9377	G>C	TCG	cii
NC_001416.1	38574	38575	9307-marrow-e1	Snv	T	A	1	410852	14067	A>T	GTC	cii
NC_001416.1	38581	38582	9307-marrow-e1	Snv	C	A	4	408910	6020	G>T	GCA	cii
NC_001416.1	38582	38583	9307-marrow-e1	Snv	C	A	1	408970	9487	C>A	GCT	cii
NC_001416.1	38583	38584	9307-marrow-e1	Snv	T	A	1	410600	9237	T>A	CTG	cii
NC_001416.1	38584	38585	9307-marrow-e1	Snv	C	A	2	411419	6323	G>T	GCA	cii
NC_001416.1	38584	38585	9307-marrow-e1	Snv	C	G	9	411419	6316	G>C	GCA	cii
NC_001416.1	38585	38586	9307-marrow-e1	Snv	C	A	2	411735	15495	C>A	GCG	cii
NC_001416.1	38585	38586	9307-marrow-e1	Snv	C	T	2	411735	15495	C>T	GCG	cii
NC_001416.1	38590	38591	9307-marrow-e1	Snv	C	A	2	410852	8973	C>A	TCT	cii
NC_001416.1	38590	38591	9307-marrow-e1	Snv	C	T	1	410852	8974	C>T	TCT	cii
NC_001416.1	38592	38593	9307-marrow-e1	Snv	C	A	2	409472	8331	C>A	TCA	cii
NC_001416.1	38594	38595	9307-marrow-e1	Snv	C	A	3	405968	8200	C>A	ACC	cii
NC_001416.1	38595	38596	9307-marrow-e1	Indel	C	CA	2	403810	9757	.	.	cii
NC_001416.1	38595	38596	9307-marrow-e1	Snv	C	A	3	403810	9756	C>A	CCA	cii
NC_001416.1	38605	38606	9307-marrow-e1	Snv	C	G	1	391088	9253	C>G	ACG	cii
NC_001416.1	38605	38607	9307-marrow-e1	Indel	CG	C	1	390473	9356	.	.	cii
NC_001416.1	38606	38607	9307-marrow-e1	Indel	G	GC	6	390473	9351	.	.	cii
NC_001416.1	38606	38607	9307-marrow-e1	Snv	C	T	1	390473	9356	G>A	GCG	cii
NC_001416.1	38606	38607	9307-marrow-e1	Snv	C	A	5	390473	9352	G>T	GCG	cii
NC_001416.1	38608	38609	9307-marrow-e1	Snv	C	A	9	390017	9139	C>A	CCC	cii
NC_001416.1	38609	38610	9307-marrow-e1	Snv	C	T	2	387866	10860	C>T	CCG	cii
NC_001416.1	38609	38610	9307-marrow-e1	Snv	C	A	13	387866	10849	C>A	CCG	cii
NC_001416.1	38609	38610	9307-marrow-e1	Snv	C	G	2	387866	10860	C>G	CCG	cii
NC_001416.1	38610	38611	9307-marrow-e1	Snv	C	A	17	383824	9778	G>T	CCG	cii
NC_001416.1	38610	38611	9307-marrow-e1	Snv	C	T	1	383824	9794	G>A	CCG	cii
NC_001416.1	38611	38612	9307-marrow-e1	Snv	C	G	1	382993	7835	G>C	GCC	cii
NC_001416.1	38611	38612	9307-marrow-e1	Snv	C	T	1	382993	7835	G>A	GCC	cii
NC_001416.1	38611	38612	9307-marrow-e1	Snv	C	A	6	382993	7830	G>T	GCC	cii
NC_001416.1	38611	38613	9307-marrow-e1	Indel	GC	G	1	381783	15362	.	.	cii
NC_001416.1	38612	38613	9307-marrow-e1	Snv	C	T	7	381783	15356	C>T	GCG	cii
NC_001416.1	38612	38613	9307-marrow-e1	Snv	C	A	16	381783	15347	C>A	GCG	cii
NC_001416.1	38612	38613	9307-marrow-e1	Snv	C	G	5	381783	15358	C>G	GCG	cii
NC_001416.1	38612	38614	9307-marrow-e1	Indel	CG	C	1	380446	8256	.	.	cii
NC_001416.1	38612	38614	9307-marrow-e1	Indel	CG	A	2	381783	15361	.	.	cii
NC_001416.1	38613	38614	9307-marrow-e1	Snv	C	G	1	380446	8256	G>C	CCG	cii
NC_001416.1	38613	38614	9307-marrow-e1	Snv	C	A	1	380446	8256	G>T	CCG	cii
NC_001416.1	38614	38615	9307-marrow-e1	Snv	C	G	3	376382	9266	G>C	GCC	cii
NC_001416.1	38614	38615	9307-marrow-e1	Snv	C	A	2	376382	9267	G>T	GCC	cii
NC_001416.1	38614	38615	9307-marrow-e1	Snv	C	T	5	376382	9264	G>A	GCC	cii
NC_001416.1	38618	38619	9307-marrow-e1	Snv	C	A	1	378849	6762	C>A	ACC	cii
NC_001416.1	38619	38620	9307-marrow-e1	Snv	C	G	1	378456	7742	C>G	CCG	cii
NC_001416.1	38619	38620	9307-marrow-e1	Snv	C	A	12	378456	7731	C>A	CCG	cii
NC_001416.1	38623	38624	9307-marrow-e1	Snv	C	A	1	382948	13098	C>A	GCG	cii
NC_001416.1	38624	38625	9307-marrow-e1	Snv	C	A	1	383387	8824	G>T	ACG	cii
NC_001416.1	38624	38625	9307-marrow-e1	Snv	C	T	1	383387	8824	G>A	ACG	cii
NC_001416.1	38627	38628	9307-marrow-e1	Snv	C	T	6	383185	6595	C>T	TCT	cii
NC_001416.1	38628	38629	9307-marrow-e1	Snv	T	G	2	382342	6912	T>G	CTG	cii
NC_001416.1	38629	38630	9307-marrow-e1	Snv	C	A	1	382041	7438	G>T	TCA	cii
NC_001416.1	38632	38633	9307-marrow-e1	Snv	C	A	1	382550	7194	C>A	ACA	cii
NC_001416.1	38640	38641	9307-marrow-e1	Snv	C	A	2	380139	5997	G>T	TCT	cii
NC_001416.1	38643	38644	9307-marrow-e1	Snv	C	G	1	377715	10450	G>C	CCA	cii
NC_001416.1	38643	38644	9307-marrow-e1	Snv	C	A	1	377715	10450	G>T	CCA	cii
NC_001416.1	38644	38645	9307-marrow-e1	Snv	C	A	2	377061	6232	G>T	TCC	cii
NC_001416.1	38650	38651	9307-marrow-e1	Snv	T	A	1	371979	6902	T>A	CTG	cii
NC_001416.1	38651	38652	9307-marrow-e1	Snv	C	G	1	370618	5756	G>C	TCA	cii
NC_001416.1	38656	38657	9307-marrow-e1	Snv	C	A	1	361711	7173	C>A	TCA	cii
NC_001416.1	38661	38662	9307-marrow-e1	Snv	C	A	3	350077	6974	C>A	ACT	cii
NC_001416.1	38663	38664	9307-marrow-e1	Snv	C	A	1	344966	8766	G>T	CCA	cii
NC_001416.1	38670	38672	9307-marrow-e1	Indel	TC	T	1	327032	6807	.	.	cii
NC_001416.1	38671	38672	9307-marrow-e1	Snv	C	A	3	327032	6805	C>A	TCA	cii
NC_001416.1	38673	38675	9307-marrow-e1	Indel	AC	A	1	319510	6743	.	.	cii
NC_001416.1	38675	38676	9307-marrow-e1	Snv	T	G	1	316707	5033	A>C	CTG	cii
NC_001416.1	38677	38678	9307-marrow-e1	Snv	C	A	4	310971	7064	G>T	TCC	cii
NC_001416.1	38681	38682	9307-marrow-e1	Snv	C	A	2	301574	6290	C>A	TCA	cii
chr6	115932312	115932313	9308-liver-d2	Snv	C	G	1	3514	60	C>G	TCG	rho
chr6	115932626	115932627	9308-liver-d2	Snv	C	T	1	4765	70	G>A	CCC	rho
chr6	115934025	115934026	9308-liver-d2	Snv	C	A	1	4960	62	G>T	ACC	rho
chr6	115934716	115934717	9308-liver-d2	Snv	C	A	1	4557	162	C>A	CCC	rho
chr6	115935255	115935256	9308-liver-d2	Snv	C	G	1	4305	58	G>C	CCA	rho
chr6	115935454	115935455	9308-liver-d2	Snv	C	A	1	5038	111	C>A	GCA	rho
chr6	115936938	115936939	9308-liver-d2	Snv	C	G	1	5067	231	G>C	CCA	rho
chr6	115937551	115937552	9308-liver-d2	Snv	C	G	1	5112	174	C>G	CCT	rho
chr6	115937553	115937554	9308-liver-d2	Snv	C	A	1	5137	118	C>A	TCA	rho
chr6	115938102	115938103	9308-liver-d2	Snv	C	A	1	5477	218	G>T	GCA	rho
chr6	115938490	115938491	9308-liver-d2	Snv	T	A	1	5271	69	T>A	TTG	rho
chr8	109575671	109575672	9308-liver-d2	Snv	C	T	1	5192	101	C>T	GCT	hp
chr8	109575673	109575674	9308-liver-d2	Snv	T	A	1	5214	86	A>T	ATA	hp
chr8	109576574	109576575	9308-liver-d2	Snv	C	A	1	5101	103	G>T	GCC	hp
chr8	109576921	109576922	9308-liver-d2	Snv	C	A	1	5189	127	G>T	CCT	hp
chr8	109577323	109577324	9308-liver-d2	Snv	C	G	1	4334	112	C>G	TCC	hp
chr8	109579788	109579789	9308-liver-d2	Snv	C	A	1	5189	131	G>T	ACG	hp
chr9	120950841	120950842	9308-liver-d2	Snv	C	A	1	5618	65	G>T	TCC	ctnnb1
chr17	46245084	46245085	9308-liver-d2	Snv	C	G	1	3409	37	G>C	CCC	polr1c
chr17	46247944	46247945	9308-liver-d2	Snv	C	A	1	3126	39	C>A	ACC	polr1c
NC_001416.1	38341	38342	9308-liver-d2	Snv	C	G	1	95377	1696	C>G	TCT	cii
NC_001416.1	38365	38366	9308-liver-d2	Snv	C	A	1	110795	2641	C>A	TCG	cii
NC_001416.1	38366	38367	9308-liver-d2	Snv	C	T	1	111122	3674	G>A	ACG	cii
NC_001416.1	38385	38386	9308-liver-d2	Snv	C	A	1	113531	1861	G>T	CCT	cii
NC_001416.1	38400	38401	9308-liver-d2	Snv	C	T	1	113682	1435	G>A	TCT	cii
NC_001416.1	38405	38406	9308-liver-d2	Snv	C	T	2	115499	6606	C>T	GCG	cii
NC_001416.1	38405	38406	9308-liver-d2	Snv	C	G	1	115499	6607	C>G	GCG	cii
NC_001416.1	38415	38416	9308-liver-d2	Snv	C	G	1	118426	2211	C>G	ACA	cii
NC_001416.1	38447	38448	9308-liver-d2	Snv	C	A	1	122698	11282	C>A	GCG	cii
NC_001416.1	38457	38458	9308-liver-d2	Snv	C	A	1	122592	1925	G>T	CCA	cii
NC_001416.1	38461	38462	9308-liver-d2	Snv	C	T	1	124053	3037	G>A	ACG	cii
NC_001416.1	38513	38514	9308-liver-d2	Snv	C	T	1	122466	2881	C>T	TCA	cii
NC_001416.1	38536	38537	9308-liver-d2	Snv	T	G	1	121056	2875	T>G	ATG	cii
NC_001416.1	38538	38539	9308-liver-d2	Snv	C	A	2	120698	2354	G>T	CCC	cii
NC_001416.1	38538	38539	9308-liver-d2	Snv	C	G	1	120698	2355	G>C	CCC	cii
NC_001416.1	38544	38545	9308-liver-d2	Snv	C	T	1	119068	3047	C>T	TCG	cii
NC_001416.1	38545	38546	9308-liver-d2	Snv	C	T	1	119364	6712	G>A	ACG	cii
NC_001416.1	38545	38546	9308-liver-d2	Snv	C	A	1	119364	6712	G>T	ACG	cii
NC_001416.1	38551	38552	9308-liver-d2	Snv	C	A	1	118591	2630	G>T	TCG	cii
NC_001416.1	38553	38554	9308-liver-d2	Snv	C	A	1	117974	3932	C>A	ACG	cii
NC_001416.1	38570	38571	9308-liver-d2	Snv	C	A	2	119386	6618	C>A	GCG	cii
NC_001416.1	38571	38572	9308-liver-d2	Snv	C	A	1	119183	3220	G>T	GCG	cii
NC_001416.1	38571	38572	9308-liver-d2	Snv	C	G	1	119183	3220	G>C	GCG	cii
NC_001416.1	38587	38588	9308-liver-d2	Snv	T	C	1	121039	2233	A>G	ATC	cii
NC_001416.1	38594	38595	9308-liver-d2	Snv	C	A	1	119613	2530	C>A	ACC	cii
NC_001416.1	38598	38600	9308-liver-d2	Indel	TA	T	1	118386	1283	.	.	cii
NC_001416.1	38612	38614	9308-liver-d2	Mnv	CG	AT	1	115038	5544	.	.	cii
NC_001416.1	38619	38620	9308-liver-d2	Snv	C	T	1	114950	2382	C>T	CCG	cii
NC_001416.1	38624	38625	9308-liver-d2	Snv	C	T	1	117054	2697	G>A	ACG	cii
NC_001416.1	38663	38664	9308-liver-d2	Snv	C	A	1	111697	2881	G>T	CCA	cii
NC_001416.1	38676	38677	9308-liver-d2	Snv	C	T	1	104083	2492	G>A	CCT	cii
NC_001416.1	38677	38678	9308-liver-d2	Snv	C	A	1	103269	1952	G>T	TCC	cii
chr6	115932431	115932432	9308-marrow-e2	Snv	C	A	1	4293	74	G>T	TCC	rho
chr6	115933245	115933246	9308-marrow-e2	Snv	C	A	1	2549	27	G>T	CCC	rho
chr6	115933425	115933426	9308-marrow-e2	Snv	T	G	1	1926	18	T>G	TTG	rho
chr6	115933719	115933720	9308-marrow-e2	Snv	C	A	1	5573	123	C>A	CCT	rho
chr6	115933732	115933733	9308-marrow-e2	Snv	T	C	1	5659	285	A>G	CTG	rho
chr6	115934002	115934003	9308-marrow-e2	Snv	C	G	1	5313	245	C>G	TCC	rho
chr6	115934050	115934051	9308-marrow-e2	Snv	C	A	1	5239	168	G>T	GCC	rho
chr6	115934443	115934444	9308-marrow-e2	Snv	C	G	1	5771	123	G>C	CCC	rho
chr6	115934936	115934937	9308-marrow-e2	Snv	C	A	5	5823	169	C>A	GCT	rho
chr6	115935064	115935065	9308-marrow-e2	Snv	C	A	2	5713	162	G>T	ACG	rho
chr6	115935141	115935142	9308-marrow-e2	Snv	C	A	1	5880	98	G>T	TCC	rho
chr6	115935174	115935175	9308-marrow-e2	Snv	C	A	1	5700	182	C>A	ACA	rho
chr6	115935265	115935266	9308-marrow-e2	Snv	C	A	1	4899	76	G>T	ACT	rho
chr6	115935551	115935552	9308-marrow-e2	Snv	C	T	1	5504	129	C>T	CCC	rho
chr6	115935585	115935586	9308-marrow-e2	Snv	T	C	1	5147	161	A>G	CTT	rho
chr6	115936398	115936399	9308-marrow-e2	Snv	C	A	1	3717	136	C>A	ACG	rho
chr6	115936398	115936399	9308-marrow-e2	Snv	C	G	1	3717	136	C>G	ACG	rho
chr6	115936418	115936419	9308-marrow-e2	Snv	C	T	1	4150	96	C>T	ACA	rho
chr6	115936515	115936516	9308-marrow-e2	Snv	C	A	1	5385	83	G>T	CCT	rho
chr6	115936571	115936572	9308-marrow-e2	Snv	C	A	1	5531	99	G>T	ACC	rho
chr6	115936783	115936784	9308-marrow-e2	Snv	C	A	3	5298	89	C>A	CCC	rho
chr6	115936895	115936896	9308-marrow-e2	Snv	T	G	1	5505	128	A>C	CTG	rho
chr6	115937602	115937603	9308-marrow-e2	Snv	C	A	1	5634	115	G>T	CCC	rho
chr6	115937656	115937657	9308-marrow-e2	Snv	C	A	2	5776	148	C>A	CCC	rho
chr6	115937685	115937686	9308-marrow-e2	Snv	C	A	1	5710	112	G>T	CCC	rho
chr6	115937749	115937750	9308-marrow-e2	Snv	C	T	4	5845	99	C>T	TCC	rho
chr6	115937989	115937990	9308-marrow-e2	Snv	C	A	2	5777	138	C>A	TCC	rho
chr6	115938364	115938365	9308-marrow-e2	Snv	T	A	3	5598	86	T>A	ATA	rho
chr6	115938376	115938377	9308-marrow-e2	Snv	C	A	1	5644	105	G>T	TCA	rho
chr6	115938459	115938460	9308-marrow-e2	Snv	C	A	1	5687	134	G>T	GCC	rho
chr6	115938517	115938518	9308-marrow-e2	Snv	C	A	1	5728	113	G>T	GCC	rho
chr6	115938584	115938585	9308-marrow-e2	Snv	C	A	2	5505	92	G>T	ACT	rho
chr8	109575348	109575349	9308-marrow-e2	Snv	C	T	1	5080	109	G>A	GCG	hp
chr8	109575819	109575820	9308-marrow-e2	Snv	C	T	1	4691	86	G>A	ACG	hp
chr8	109575830	109575831	9308-marrow-e2	Snv	C	A	1	4637	57	G>T	CCT	hp
chr8	109576287	109576288	9308-marrow-e2	Snv	C	A	1	4733	112	G>T	GCC	hp
chr8	109576533	109576534	9308-marrow-e2	Snv	C	G	2	5157	119	G>C	CCA	hp
chr8	109576557	109576558	9308-marrow-e2	Snv	C	A	1	5179	132	C>A	CCC	hp
chr8	109576557	109576558	9308-marrow-e2	Snv	C	G	1	5179	132	C>G	CCC	hp
chr8	109576560	109576561	9308-marrow-e2	Snv	C	T	1	5184	172	C>T	CCT	hp
chr8	109577078	109577079	9308-marrow-e2	Snv	C	A	1	4154	166	C>A	CCA	hp
chr8	109577078	109577079	9308-marrow-e2	Snv	C	G	1	4154	166	C>G	CCA	hp
chr8	109577321	109577322	9308-marrow-e2	Snv	C	T	1	4418	68	C>T	ACT	hp
chr8	109577413	109577414	9308-marrow-e2	Snv	C	A	2	4203	86	G>T	TCA	hp
chr8	109577534	109577535	9308-marrow-e2	Snv	C	T	1	3034	83	C>T	GCA	hp
chr8	109578126	109578127	9308-marrow-e2	Snv	C	A	1	3393	88	C>A	ACT	hp
chr8	109579361	109579362	9308-marrow-e2	Snv	C	A	2	4223	89	G>T	TCC	hp
chr8	109579651	109579652	9308-marrow-e2	Snv	C	G	1	5186	125	C>G	TCT	hp
chr8	109579674	109579677	9308-marrow-e2	Indel	TGA	T	1	5258	99	.	.	hp
chr8	109579923	109579924	9308-marrow-e2	Snv	C	A	1	5320	81	G>T	TCC	hp
chr8	109580010	109580011	9308-marrow-e2	Snv	T	C	1	4423	76	T>C	CTC	hp
chr8	109580015	109580018	9308-marrow-e2	Indel	TGT	GG	1	4373	63	.	.	hp
chr9	120949532	120949533	9308-marrow-e2	Snv	C	G	1	4097	64	G>C	TCT	ctnnb1
chr9	120949565	120949567	9308-marrow-e2	Indel	TG	T	1	4168	167	.	.	ctnnb1
chr9	120949586	120949587	9308-marrow-e2	Snv	C	A	1	4275	105	G>T	TCA	ctnnb1
chr9	120950027	120950028	9308-marrow-e2	Snv	C	A	1	5547	127	C>A	ACA	ctnnb1
chr9	120950197	120950198	9308-marrow-e2	Snv	C	G	1	5712	98	G>C	GCA	ctnnb1
chr9	120950215	120950216	9308-marrow-e2	Snv	C	A	1	5581	117	G>T	CCA	ctnnb1
chr9	120950675	120950676	9308-marrow-e2	Snv	T	C	1	5801	145	T>C	ATG	ctnnb1
chr9	120950705	120950706	9308-marrow-e2	Snv	C	A	1	5767	108	G>T	CCC	ctnnb1
chr9	120950712	120950713	9308-marrow-e2	Snv	C	T	2	5785	91	G>A	CCT	ctnnb1
chr9	120950732	120950733	9308-marrow-e2	Snv	C	A	1	5752	145	G>T	GCG	ctnnb1
chr9	120950840	120950841	9308-marrow-e2	Snv	C	G	1	5799	120	G>C	CCG	ctnnb1
chr9	120951003	120951004	9308-marrow-e2	Snv	C	A	1	5724	154	C>A	TCA	ctnnb1
chr9	120951146	120951147	9308-marrow-e2	Snv	C	A	1	5553	104	G>T	CCT	ctnnb1
chr9	120951369	120951370	9308-marrow-e2	Snv	C	G	1	5358	166	G>C	GCG	ctnnb1
chr9	120951536	120951537	9308-marrow-e2	Snv	C	T	1	5353	95	G>A	CCT	ctnnb1
chr9	120951808	120951809	9308-marrow-e2	Snv	C	A	1	5261	93	G>T	ACA	ctnnb1
chr9	120951940	120951941	9308-marrow-e2	Snv	C	A	1	5267	102	G>T	CCA	ctnnb1
chr9	120952221	120952222	9308-marrow-e2	Snv	C	A	2	5441	92	G>T	CCC	ctnnb1
chr9	120952296	120952298	9308-marrow-e2	Indel	CA	C	1	5241	105	.	.	ctnnb1
chr9	120952328	120952329	9308-marrow-e2	Snv	C	G	1	4904	77	G>C	CCT	ctnnb1
chr9	120952374	120952375	9308-marrow-e2	Snv	C	A	1	4425	88	G>T	TCA	ctnnb1
chr9	120952409	120952410	9308-marrow-e2	Snv	C	T	1	3667	119	G>A	CCA	ctnnb1
chr17	46244771	46244772	9308-marrow-e2	Snv	C	A	1	5404	92	C>A	CCC	polr1c
chr17	46246096	46246097	9308-marrow-e2	Snv	C	G	1	3866	91	C>G	TCC	polr1c
chr17	46246604	46246606	9308-marrow-e2	Indel	AT	A	1	4429	82	.	.	polr1c
chr17	46247966	46247967	9308-marrow-e2	Snv	C	A	2	3316	60	C>A	TCC	polr1c
chr17	46247990	46247991	9308-marrow-e2	Snv	C	A	1	3169	62	G>T	TCG	polr1c
chr17	46248068	46248069	9308-marrow-e2	Snv	C	A	1	2232	31	C>A	TCC	polr1c
NC_001416.1	38336	38337	9308-marrow-e2	Snv	C	A	1	95561	2442	G>T	ACA	cii
NC_001416.1	38365	38366	9308-marrow-e2	Snv	C	G	1	115542	3068	C>G	TCG	cii
NC_001416.1	38366	38367	9308-marrow-e2	Snv	C	T	1	115893	4303	G>A	ACG	cii
NC_001416.1	38366	38367	9308-marrow-e2	Snv	C	A	2	115893	4302	G>T	ACG	cii
NC_001416.1	38367	38368	9308-marrow-e2	Snv	T	C	1	116268	4120	T>C	GTG	cii
NC_001416.1	38368	38369	9308-marrow-e2	Snv	C	A	1	116174	4794	G>T	GCA	cii
NC_001416.1	38371	38372	9308-marrow-e2	Snv	T	A	2	116737	2028	A>T	TTT	cii
NC_001416.1	38378	38379	9308-marrow-e2	Snv	C	A	1	118148	3944	G>T	GCG	cii
NC_001416.1	38379	38380	9308-marrow-e2	Snv	C	G	1	118528	2775	C>G	GCA	cii
NC_001416.1	38381	38382	9308-marrow-e2	Snv	T	G	1	119045	2563	A>C	GTT	cii
NC_001416.1	38382	38383	9308-marrow-e2	Snv	C	A	1	118937	2738	C>A	ACG	cii
NC_001416.1	38382	38383	9308-marrow-e2	Snv	C	T	1	118937	2738	C>T	ACG	cii
NC_001416.1	38392	38393	9308-marrow-e2	Snv	C	A	1	119080	3551	C>A	ACG	cii
NC_001416.1	38400	38401	9308-marrow-e2	Snv	C	T	1	119662	1705	G>A	TCT	cii
NC_001416.1	38400	38401	9308-marrow-e2	Snv	C	G	1	119662	1705	G>C	TCT	cii
NC_001416.1	38402	38403	9308-marrow-e2	Snv	C	T	1	120017	2182	G>A	ACT	cii
NC_001416.1	38405	38406	9308-marrow-e2	Snv	C	A	1	121322	7421	C>A	GCG	cii
NC_001416.1	38406	38407	9308-marrow-e2	Snv	C	A	2	121478	3017	G>T	ACG	cii
NC_001416.1	38406	38407	9308-marrow-e2	Snv	C	T	1	121478	3018	G>A	ACG	cii
NC_001416.1	38409	38410	9308-marrow-e2	Snv	C	G	1	123451	2158	G>C	GCA	cii
NC_001416.1	38412	38413	9308-marrow-e2	Snv	T	A	1	124175	1957	T>A	TTA	cii
NC_001416.1	38421	38422	9308-marrow-e2	Snv	C	T	1	127490	3212	C>T	TCG	cii
NC_001416.1	38422	38423	9308-marrow-e2	Snv	C	G	1	127386	5391	G>C	GCG	cii
NC_001416.1	38427	38428	9308-marrow-e2	Snv	C	A	1	128204	2220	G>T	GCA	cii
NC_001416.1	38432	38433	9308-marrow-e2	Snv	C	A	1	128898	2580	G>T	TCC	cii
NC_001416.1	38435	38436	9308-marrow-e2	Snv	C	A	1	129742	3036	C>A	ACT	cii
NC_001416.1	38435	38437	9308-marrow-e2	Indel	CT	C	1	129398	2934	.	.	cii
NC_001416.1	38439	38440	9308-marrow-e2	Snv	C	A	1	129175	2332	G>T	TCT	cii
NC_001416.1	38447	38448	9308-marrow-e2	Snv	C	A	1	129577	13146	C>A	GCG	cii
NC_001416.1	38447	38448	9308-marrow-e2	Snv	C	G	1	129577	13146	C>G	GCG	cii
NC_001416.1	38447	38448	9308-marrow-e2	Snv	C	T	1	129577	13146	C>T	GCG	cii
NC_001416.1	38447	38449	9308-marrow-e2	Indel	CG	C	1	129670	4008	.	.	cii
NC_001416.1	38452	38453	9308-marrow-e2	Snv	C	A	4	129952	1651	G>T	GCT	cii
NC_001416.1	38456	38458	9308-marrow-e2	Indel	TG	T	1	130184	2236	.	.	cii
NC_001416.1	38457	38458	9308-marrow-e2	Snv	C	G	1	130184	2236	G>C	CCA	cii
NC_001416.1	38457	38458	9308-marrow-e2	Snv	C	A	1	130184	2236	G>T	CCA	cii
NC_001416.1	38458	38459	9308-marrow-e2	Snv	C	A	1	131116	2082	G>T	CCC	cii
NC_001416.1	38460	38461	9308-marrow-e2	Snv	C	A	1	131698	5683	C>A	GCG	cii
NC_001416.1	38461	38462	9308-marrow-e2	Snv	C	G	2	131934	3274	G>C	ACG	cii
NC_001416.1	38461	38462	9308-marrow-e2	Snv	C	T	1	131934	3275	G>A	ACG	cii
NC_001416.1	38461	38462	9308-marrow-e2	Snv	C	A	1	131934	3275	G>T	ACG	cii
NC_001416.1	38461	38463	9308-marrow-e2	Indel	GT	G	1	131543	6921	.	.	cii
NC_001416.1	38462	38463	9308-marrow-e2	Snv	T	A	1	131543	6921	T>A	GTT	cii
NC_001416.1	38469	38470	9308-marrow-e2	Snv	C	G	1	132713	2489	G>C	ACT	cii
NC_001416.1	38473	38474	9308-marrow-e2	Snv	C	G	4	133223	3938	C>G	GCA	cii
NC_001416.1	38475	38476	9308-marrow-e2	Snv	C	A	1	132971	2564	G>T	TCT	cii
NC_001416.1	38493	38494	9308-marrow-e2	Snv	C	T	1	130089	4954	G>A	CCC	cii
NC_001416.1	38494	38495	9308-marrow-e2	Snv	C	A	1	129920	2879	G>T	TCC	cii
NC_001416.1	38503	38504	9308-marrow-e2	Snv	C	A	3	130539	3674	C>A	TCC	cii
NC_001416.1	38504	38506	9308-marrow-e2	Indel	CA	C	1	130706	2935	.	.	cii
NC_001416.1	38519	38520	9308-marrow-e2	Snv	T	G	1	130284	3097	T>G	CTG	cii
NC_001416.1	38520	38521	9308-marrow-e2	Snv	C	A	1	130183	4235	G>T	GCA	cii
NC_001416.1	38521	38522	9308-marrow-e2	Snv	C	A	1	129895	3701	C>A	GCT	cii
NC_001416.1	38524	38525	9308-marrow-e2	Snv	C	G	1	129527	2793	G>C	GCA	cii
NC_001416.1	38524	38525	9308-marrow-e2	Snv	C	A	1	129527	2793	G>T	GCA	cii
NC_001416.1	38533	38534	9308-marrow-e2	Snv	C	A	1	130041	2895	G>T	TCA	cii
NC_001416.1	38537	38538	9308-marrow-e2	Snv	C	A	1	129378	2647	G>T	CCA	cii
NC_001416.1	38537	38539	9308-marrow-e2	Indel	GG	A	1	129378	2647	.	.	cii
NC_001416.1	38539	38540	9308-marrow-e2	Snv	C	T	1	128870	3031	G>A	CCC	cii
NC_001416.1	38540	38541	9308-marrow-e2	Snv	C	A	1	128633	2889	G>T	CCC	cii
NC_001416.1	38541	38542	9308-marrow-e2	Snv	C	A	5	127785	3436	G>T	CCC	cii
NC_001416.1	38541	38542	9308-marrow-e2	Snv	C	G	1	127785	3440	G>C	CCC	cii
NC_001416.1	38544	38545	9308-marrow-e2	Snv	C	T	1	127718	3517	C>T	TCG	cii
NC_001416.1	38545	38546	9308-marrow-e2	Snv	C	T	1	128007	6703	G>A	ACG	cii
NC_001416.1	38547	38551	9308-marrow-e2	Indel	TGAC	T	1	127989	2618	.	.	cii
NC_001416.1	38549	38550	9308-marrow-e2	Snv	T	C	1	127673	5826	A>G	GTC	cii
NC_001416.1	38550	38551	9308-marrow-e2	Snv	C	A	1	127214	6041	C>A	ACG	cii
NC_001416.1	38551	38552	9308-marrow-e2	Snv	C	G	1	127126	2983	G>C	TCG	cii
NC_001416.1	38551	38552	9308-marrow-e2	Snv	C	A	1	127126	2983	G>T	TCG	cii
NC_001416.1	38553	38554	9308-marrow-e2	Snv	C	G	2	126758	4404	C>G	ACG	cii
NC_001416.1	38553	38554	9308-marrow-e2	Snv	C	T	1	126758	4405	C>T	ACG	cii
NC_001416.1	38553	38554	9308-marrow-e2	Snv	C	A	1	126758	4405	C>A	ACG	cii
NC_001416.1	38554	38555	9308-marrow-e2	Snv	C	A	1	126400	3102	G>T	TCG	cii
NC_001416.1	38560	38561	9308-marrow-e2	Snv	C	T	1	127271	3780	G>A	GCC	cii
NC_001416.1	38560	38561	9308-marrow-e2	Snv	C	A	1	127271	3780	G>T	GCC	cii
NC_001416.1	38562	38563	9308-marrow-e2	Snv	T	A	1	127302	6162	T>A	CTC	cii
NC_001416.1	38563	38564	9308-marrow-e2	Snv	C	A	1	126955	4802	C>A	TCG	cii
NC_001416.1	38564	38565	9308-marrow-e2	Snv	C	T	1	127520	2974	G>A	TCG	cii
NC_001416.1	38568	38569	9308-marrow-e2	Snv	C	A	1	128440	3261	G>T	CCA	cii
NC_001416.1	38569	38570	9308-marrow-e2	Snv	C	A	3	128369	2594	G>T	GCC	cii
NC_001416.1	38569	38570	9308-marrow-e2	Snv	C	G	1	128369	2596	G>C	GCC	cii
NC_001416.1	38570	38571	9308-marrow-e2	Snv	C	G	1	128179	7746	C>G	GCG	cii
NC_001416.1	38570	38572	9308-marrow-e2	Indel	CG	C	2	127977	3571	.	.	cii
NC_001416.1	38571	38572	9308-marrow-e2	Snv	C	G	3	127977	3570	G>C	GCG	cii
NC_001416.1	38571	38572	9308-marrow-e2	Snv	C	A	2	127977	3571	G>T	GCG	cii
NC_001416.1	38572	38573	9308-marrow-e2	Snv	C	A	7	127904	4432	C>A	GCG	cii
NC_001416.1	38572	38573	9308-marrow-e2	Snv	C	G	4	127904	4435	C>G	GCG	cii
NC_001416.1	38572	38573	9308-marrow-e2	Snv	C	T	1	127904	4438	C>T	GCG	cii
NC_001416.1	38573	38574	9308-marrow-e2	Snv	C	A	4	128305	4005	G>T	TCG	cii
NC_001416.1	38573	38574	9308-marrow-e2	Snv	C	G	1	128305	4008	G>C	TCG	cii
NC_001416.1	38577	38578	9308-marrow-e2	Snv	T	G	1	128083	1997	A>C	CTT	cii
NC_001416.1	38582	38584	9308-marrow-e2	Indel	CT	C	1	128540	3347	.	.	cii
NC_001416.1	38586	38587	9308-marrow-e2	Snv	C	A	1	129248	2686	G>T	TCG	cii
NC_001416.1	38595	38596	9308-marrow-e2	Snv	C	G	1	128376	3907	C>G	CCA	cii
NC_001416.1	38605	38606	9308-marrow-e2	Snv	C	T	1	125636	3242	C>T	ACG	cii
NC_001416.1	38605	38606	9308-marrow-e2	Snv	C	A	1	125636	3242	C>A	ACG	cii
NC_001416.1	38608	38609	9308-marrow-e2	Snv	C	T	1	125903	3608	C>T	CCC	cii
NC_001416.1	38608	38609	9308-marrow-e2	Snv	C	A	3	125903	3606	C>A	CCC	cii
NC_001416.1	38609	38610	9308-marrow-e2	Snv	C	A	3	125322	4378	C>A	CCG	cii
NC_001416.1	38610	38611	9308-marrow-e2	Snv	C	A	6	124214	3976	G>T	CCG	cii
NC_001416.1	38610	38611	9308-marrow-e2	Snv	C	G	1	124214	3981	G>C	CCG	cii
NC_001416.1	38611	38612	9308-marrow-e2	Snv	C	G	2	124140	3061	G>C	GCC	cii
NC_001416.1	38612	38613	9308-marrow-e2	Snv	C	A	3	123985	6248	C>A	GCG	cii
NC_001416.1	38613	38614	9308-marrow-e2	Snv	C	A	1	123738	3145	G>T	CCG	cii
NC_001416.1	38613	38614	9308-marrow-e2	Snv	C	G	1	123738	3145	G>C	CCG	cii
NC_001416.1	38614	38615	9308-marrow-e2	Snv	C	A	1	122871	4001	G>T	GCC	cii
NC_001416.1	38614	38615	9308-marrow-e2	Snv	C	G	1	122871	4001	G>C	GCC	cii
NC_001416.1	38615	38616	9308-marrow-e2	Snv	C	A	1	122993	4423	C>A	GCA	cii
NC_001416.1	38618	38620	9308-marrow-e2	Mnv	CC	AT	1	123621	2633	.	.	cii
NC_001416.1	38619	38620	9308-marrow-e2	Snv	C	T	1	123533	3069	C>T	CCG	cii
NC_001416.1	38620	38621	9308-marrow-e2	Snv	C	T	1	124371	3340	G>A	TCG	cii
NC_001416.1	38624	38625	9308-marrow-e2	Snv	C	A	2	125285	3298	G>T	ACG	cii
NC_001416.1	38626	38628	9308-marrow-e2	Indel	TC	T	1	125476	2692	.	.	cii
NC_001416.1	38627	38629	9308-marrow-e2	Indel	CT	C	1	125265	3090	.	.	cii
NC_001416.1	38632	38633	9308-marrow-e2	Snv	C	A	1	125450	3061	C>A	ACA	cii
NC_001416.1	38637	38638	9308-marrow-e2	Snv	C	A	2	125694	2508	C>A	TCC	cii
NC_001416.1	38640	38641	9308-marrow-e2	Snv	C	T	1	124926	2240	G>A	TCT	cii
NC_001416.1	38649	38650	9308-marrow-e2	Snv	C	G	1	123294	2690	C>G	TCT	cii
NC_001416.1	38651	38652	9308-marrow-e2	Snv	C	A	7	122922	2501	G>T	TCA	cii
NC_001416.1	38652	38654	9308-marrow-e2	Mnv	AG	GA	1	122282	2462	.	.	cii
NC_001416.1	38661	38662	9308-marrow-e2	Snv	C	A	1	116972	2825	C>A	ACT	cii
NC_001416.1	38671	38672	9308-marrow-e2	Snv	C	A	2	110438	2966	C>A	TCA	cii
NC_001416.1	38676	38677	9308-marrow-e2	Snv	C	A	1	106617	3226	G>T	CCT	cii
NC_001416.1	38677	38678	9308-marrow-e2	Snv	C	A	1	105866	2665	G>T	TCC	cii
NC_001416.1	38679	38680	9308-marrow-e2	Snv	C	A	1	104530	2336	G>T	ACT	cii
chr6	115933303	115933304	9309-liver-d3	Snv	C	A	1	693	3	G>T	CCC	rho
chr6	115933683	115933684	9309-liver-d3	Snv	C	A	1	4380	85	G>T	GCT	rho
chr6	115934691	115934692	9309-liver-d3	Snv	C	A	1	4203	81	G>T	CCA	rho
chr6	115935835	115935836	9309-liver-d3	Snv	C	G	1	2364	50	C>G	TCT	rho
chr6	115936400	115936401	9309-liver-d3	Snv	C	G	1	2905	100	G>C	TCC	rho
chr6	115937502	115937503	9309-liver-d3	Snv	C	A	1	3811	67	G>T	TCA	rho
chr8	109575276	109575277	9309-liver-d3	Snv	C	A	1	5105	148	C>A	TCT	hp
chr8	109575300	109575301	9309-liver-d3	Snv	C	T	1	5167	116	G>A	ACT	hp
chr8	109576356	109576357	9309-liver-d3	Snv	C	A	1	4952	104	G>T	TCA	hp
chr8	109576768	109576769	9309-liver-d3	Snv	C	A	1	5234	98	G>T	CCT	hp
chr8	109576971	109576972	9309-liver-d3	Snv	C	G	1	5401	139	G>C	ACT	hp
chr8	109577448	109577449	9309-liver-d3	Snv	C	G	1	4328	82	G>C	ACA	hp
chr8	109579432	109579434	9309-liver-d3	Indel	GC	G	1	5175	176	.	.	hp
chr8	109579619	109579620	9309-liver-d3	Snv	C	A	1	5179	72	G>T	ACT	hp
chr8	109579668	109579669	9309-liver-d3	Snv	C	A	1	5361	153	C>A	TCA	hp
chr9	120949660	120949661	9309-liver-d3	Snv	C	A	1	3894	57	G>T	TCA	ctnnb1
chr17	46245704	46245708	9309-liver-d3	Indel	GTGT	G	1	3366	318	.	.	polr1c
NC_001416.1	38337	38338	9309-liver-d3	Snv	T	C	1	98192	1691	T>C	GTT	cii
NC_001416.1	38358	38359	9309-liver-d3	Snv	T	A	1	114530	1526	T>A	ATA	cii
NC_001416.1	38360	38362	9309-liver-d3	Mnv	TG	AT	1	115886	1307	.	.	cii
NC_001416.1	38461	38462	9309-liver-d3	Snv	C	A	1	136118	3085	G>T	ACG	cii
NC_001416.1	38475	38476	9309-liver-d3	Snv	C	T	1	137233	2667	G>A	TCT	cii
NC_001416.1	38493	38494	9309-liver-d3	Snv	C	G	1	134462	4971	G>C	CCC	cii
NC_001416.1	38499	38500	9309-liver-d3	Snv	C	A	1	134273	2117	G>T	TCC	cii
NC_001416.1	38537	38538	9309-liver-d3	Snv	C	A	1	132392	2711	G>T	CCA	cii
NC_001416.1	38551	38552	9309-liver-d3	Snv	C	A	1	130016	2812	G>T	TCG	cii
NC_001416.1	38562	38563	9309-liver-d3	Snv	T	C	1	129824	6190	T>C	CTC	cii
NC_001416.1	38563	38564	9309-liver-d3	Snv	C	T	1	129511	4811	C>T	TCG	cii
NC_001416.1	38571	38572	9309-liver-d3	Snv	C	A	2	130890	3462	G>T	GCG	cii
NC_001416.1	38572	38573	9309-liver-d3	Snv	C	T	1	131000	4465	C>T	GCG	cii
NC_001416.1	38572	38573	9309-liver-d3	Snv	C	G	2	131000	4464	C>G	GCG	cii
NC_001416.1	38572	38573	9309-liver-d3	Snv	C	A	1	131000	4465	C>A	GCG	cii
NC_001416.1	38584	38585	9309-liver-d3	Snv	C	A	1	132426	2341	G>T	GCA	cii
NC_001416.1	38585	38586	9309-liver-d3	Snv	C	T	1	132637	6556	C>T	GCG	cii
NC_001416.1	38594	38595	9309-liver-d3	Snv	C	A	1	131763	3199	C>A	ACC	cii
NC_001416.1	38609	38610	9309-liver-d3	Snv	C	A	1	127928	4322	C>A	CCG	cii
NC_001416.1	38612	38613	9309-liver-d3	Snv	C	A	2	126566	6153	C>A	GCG	cii
NC_001416.1	38619	38620	9309-liver-d3	Snv	C	A	1	126143	3004	C>A	CCG	cii
NC_001416.1	38624	38625	9309-liver-d3	Snv	C	T	1	128032	3197	G>A	ACG	cii
chr6	115932010	115932011	9309-marrow-e3	Snv	C	A	1	2649	77	G>T	CCG	rho
chr6	115932048	115932049	9309-marrow-e3	Snv	C	A	1	3116	76	C>A	ACG	rho
chr6	115932301	115932302	9309-marrow-e3	Snv	C	A	1	2862	79	C>A	CCA	rho
chr6	115932353	115932354	9309-marrow-e3	Snv	C	A	2	2449	127	C>A	GCC	rho
chr6	115933436	115933437	9309-marrow-e3	Snv	C	A	1	1781	45	G>T	CCC	rho
chr6	115933449	115933450	9309-marrow-e3	Snv	C	A	1	1966	42	C>A	GCC	rho
chr6	115933459	115933460	9309-marrow-e3	Snv	C	A	1	2142	52	C>A	CCA	rho
chr6	115933717	115933718	9309-marrow-e3	Snv	C	T	1	4070	85	C>T	TCC	rho
chr6	115934138	115934139	9309-marrow-e3	Snv	C	A	1	4089	90	C>A	CCA	rho
chr6	115934300	115934301	9309-marrow-e3	Snv	C	A	4	4120	108	C>A	GCC	rho
chr6	115934542	115934543	9309-marrow-e3	Snv	C	A	1	3630	88	C>A	TCA	rho
chr6	115934665	115934666	9309-marrow-e3	Snv	C	A	1	2925	52	G>T	CCA	rho
chr6	115934811	115934812	9309-marrow-e3	Snv	C	G	1	3917	63	G>C	TCT	rho
chr6	115934826	115934827	9309-marrow-e3	Snv	T	C	1	3994	92	T>C	CTA	rho
chr6	115934836	115934837	9309-marrow-e3	Snv	C	A	1	4041	141	C>A	CCA	rho
chr6	115934862	115934863	9309-marrow-e3	Snv	C	G	1	4119	96	G>C	TCC	rho
chr6	115934892	115934912	9309-marrow-e3	Indel	CATTCTCTGCCTACTCCCTT	C	1	4149	98	.	.	rho
chr6	115934953	115934954	9309-marrow-e3	Snv	C	A	1	4142	201	C>A	GCG	rho
chr6	115935063	115935064	9309-marrow-e3	Snv	C	A	1	3808	187	C>A	GCG	rho
chr6	115935413	115935414	9309-marrow-e3	Snv	C	A	1	3955	64	G>T	TCC	rho
chr6	115935512	115935513	9309-marrow-e3	Snv	C	A	1	3968	120	G>T	GCC	rho
chr6	115935616	115935617	9309-marrow-e3	Snv	C	G	1	2959	90	C>G	ACA	rho
chr6	115936412	115936413	9309-marrow-e3	Snv	C	A	1	3627	94	C>A	GCA	rho
chr6	115936672	115936673	9309-marrow-e3	Snv	C	A	2	3817	77	C>A	TCT	rho
chr6	115936800	115936801	9309-marrow-e3	Snv	C	A	1	3758	107	C>A	CCG	rho
chr6	115936802	115936803	9309-marrow-e3	Snv	T	G	1	3713	575	T>G	GTT	rho
chr6	115936916	115936917	9309-marrow-e3	Snv	C	A	10	3795	89	C>A	TCC	rho
chr6	115937778	115937780	9309-marrow-e3	Indel	CT	C	2	4147	248	.	.	rho
chr6	115937853	115937854	9309-marrow-e3	Snv	C	A	1	4381	81	G>T	TCT	rho
chr6	115937963	115937964	9309-marrow-e3	Snv	C	G	1	4364	44	G>C	TCC	rho
chr6	115937990	115937991	9309-marrow-e3	Snv	C	A	1	4337	116	C>A	CCC	rho
chr6	115938127	115938128	9309-marrow-e3	Snv	C	T	1	4270	142	C>T	GCT	rho
chr6	115938134	115938135	9309-marrow-e3	Snv	C	A	1	4263	136	C>A	CCT	rho
chr6	115938183	115938184	9309-marrow-e3	Snv	C	A	3	4072	98	C>A	TCC	rho
chr6	115938209	115938210	9309-marrow-e3	Snv	C	T	1	4103	86	G>A	ACA	rho
chr6	115938303	115938304	9309-marrow-e3	Snv	C	A	1	4192	60	G>T	TCT	rho
chr6	115938499	115938500	9309-marrow-e3	Snv	C	A	1	4229	105	C>A	TCT	rho
chr8	109575426	109575427	9309-marrow-e3	Snv	C	A	1	3807	76	G>T	CCG	hp
chr8	109575701	109575702	9309-marrow-e3	Snv	C	A	2	3871	68	G>T	GCC	hp
chr8	109576381	109576382	9309-marrow-e3	Snv	C	A	1	3895	81	G>T	CCC	hp
chr8	109576455	109576456	9309-marrow-e3	Snv	C	A	2	3973	143	C>A	TCC	hp
chr8	109576548	109576549	9309-marrow-e3	Snv	C	A	1	4046	130	C>A	TCA	hp
chr8	109576638	109576639	9309-marrow-e3	Snv	C	A	1	3981	111	G>T	TCA	hp
chr8	109576878	109576879	9309-marrow-e3	Snv	C	A	1	3950	81	G>T	CCT	hp
chr8	109576894	109576895	9309-marrow-e3	Snv	C	A	1	4012	85	G>T	TCT	hp
chr8	109576904	109576905	9309-marrow-e3	Snv	C	A	1	4033	130	C>A	CCC	hp
chr8	109576976	109576977	9309-marrow-e3	Snv	C	T	1	3944	110	G>A	ACC	hp
chr8	109577234	109577235	9309-marrow-e3	Snv	C	T	1	3722	149	C>T	GCC	hp
chr8	109577428	109577429	9309-marrow-e3	Snv	C	A	1	3059	58	G>T	CCC	hp
chr8	109577460	109577461	9309-marrow-e3	Snv	C	A	1	2949	124	G>T	CCC	hp
chr8	109577552	109577554	9309-marrow-e3	Indel	TC	T	1	2315	54	.	.	hp
chr8	109578146	109578148	9309-marrow-e3	Indel	TA	T	1	2826	109	.	.	hp
chr8	109579292	109579293	9309-marrow-e3	Snv	C	T	1	2704	70	G>A	TCT	hp
chr8	109579397	109579398	9309-marrow-e3	Snv	C	A	2	3074	59	G>T	CCC	hp
chr8	109579648	109579649	9309-marrow-e3	Snv	C	A	1	3685	139	G>T	GCC	hp
chr8	109579866	109579868	9309-marrow-e3	Indel	CT	C	1	3873	58	.	.	hp
chr8	109579886	109579887	9309-marrow-e3	Snv	C	A	1	3876	113	C>A	ACG	hp
chr8	109579952	109579953	9309-marrow-e3	Snv	C	G	1	3723	112	G>C	GCC	hp
chr9	120950117	120950118	9309-marrow-e3	Snv	C	A	1	3743	102	G>T	CCG	ctnnb1
chr9	120950619	120950620	9309-marrow-e3	Snv	C	A	1	4358	109	G>T	CCA	ctnnb1
chr9	120950654	120950655	9309-marrow-e3	Snv	C	A	1	4334	112	G>T	CCT	ctnnb1
chr9	120952328	120952329	9309-marrow-e3	Snv	C	A	1	3799	67	G>T	CCT	ctnnb1
chr17	46244015	46244018	9309-marrow-e3	Indel	TGA	T	1	2854	90	.	.	polr1c
chr17	46245491	46245492	9309-marrow-e3	Snv	C	G	1	3024	100	G>C	ACA	polr1c
chr17	46247933	46247934	9309-marrow-e3	Snv	C	A	1	2336	61	C>A	GCA	polr1c
chr17	46248097	46248098	9309-marrow-e3	Snv	C	A	1	1179	37	G>T	CCC	polr1c
NC_001416.1	38331	38332	9309-marrow-e3	Snv	C	A	1	59949	1560	C>A	TCA	cii
NC_001416.1	38356	38357	9309-marrow-e3	Snv	C	A	1	72034	1593	C>A	ACA	cii
NC_001416.1	38365	38366	9309-marrow-e3	Snv	C	T	1	76011	2046	C>T	TCG	cii
NC_001416.1	38366	38367	9309-marrow-e3	Snv	C	A	3	76292	2663	G>T	ACG	cii
NC_001416.1	38382	38383	9309-marrow-e3	Snv	C	A	2	78746	1839	C>A	ACG	cii
NC_001416.1	38382	38383	9309-marrow-e3	Snv	C	G	2	78746	1839	C>G	ACG	cii
NC_001416.1	38382	38383	9309-marrow-e3	Snv	C	T	1	78746	1840	C>T	ACG	cii
NC_001416.1	38383	38384	9309-marrow-e3	Snv	C	A	2	78353	1418	G>T	TCG	cii
NC_001416.1	38392	38393	9309-marrow-e3	Snv	C	T	2	78658	2487	C>T	ACG	cii
NC_001416.1	38392	38393	9309-marrow-e3	Snv	C	A	1	78658	2488	C>A	ACG	cii
NC_001416.1	38397	38398	9309-marrow-e3	Snv	C	A	2	79206	1921	C>A	TCG	cii
NC_001416.1	38397	38398	9309-marrow-e3	Snv	C	T	1	79206	1922	C>T	TCG	cii
NC_001416.1	38400	38401	9309-marrow-e3	Snv	C	A	2	79013	938	G>T	TCT	cii
NC_001416.1	38402	38403	9309-marrow-e3	Snv	C	A	1	79273	1408	G>T	ACT	cii
NC_001416.1	38405	38406	9309-marrow-e3	Snv	C	G	1	80087	5201	C>G	GCG	cii
NC_001416.1	38406	38407	9309-marrow-e3	Snv	C	T	2	80229	2000	G>A	ACG	cii
NC_001416.1	38406	38407	9309-marrow-e3	Snv	C	G	1	80229	2001	G>C	ACG	cii
NC_001416.1	38406	38407	9309-marrow-e3	Snv	C	A	1	80229	2001	G>T	ACG	cii
NC_001416.1	38426	38427	9309-marrow-e3	Snv	T	A	1	84343	1234	T>A	ATG	cii
NC_001416.1	38432	38433	9309-marrow-e3	Snv	C	A	1	84953	1907	G>T	TCC	cii
NC_001416.1	38444	38445	9309-marrow-e3	Snv	C	G	2	85166	4254	C>G	ACA	cii
NC_001416.1	38445	38446	9309-marrow-e3	Snv	T	G	3	84950	2833	A>C	CTG	cii
NC_001416.1	38447	38448	9309-marrow-e3	Snv	C	G	1	85001	10333	C>G	GCG	cii
NC_001416.1	38449	38450	9309-marrow-e3	Snv	C	G	2	85108	1648	G>C	TCC	cii
NC_001416.1	38456	38457	9309-marrow-e3	Snv	T	A	1	85407	1954	T>A	GTG	cii
NC_001416.1	38458	38459	9309-marrow-e3	Snv	C	A	1	85996	1208	G>T	CCC	cii
NC_001416.1	38459	38460	9309-marrow-e3	Snv	C	A	1	86238	1105	G>T	GCC	cii
NC_001416.1	38461	38462	9309-marrow-e3	Snv	C	A	3	86345	2254	G>T	ACG	cii
NC_001416.1	38461	38462	9309-marrow-e3	Snv	C	G	1	86345	2256	G>C	ACG	cii
NC_001416.1	38467	38468	9309-marrow-e3	Snv	T	A	1	86874	3354	A>T	TTA	cii
NC_001416.1	38468	38469	9309-marrow-e3	Snv	T	C	1	86916	2952	A>G	CTT	cii
NC_001416.1	38469	38470	9309-marrow-e3	Snv	C	A	1	86746	1555	G>T	ACT	cii
NC_001416.1	38473	38474	9309-marrow-e3	Snv	C	A	1	86850	2610	C>A	GCA	cii
NC_001416.1	38473	38474	9309-marrow-e3	Snv	C	G	1	86850	2610	C>G	GCA	cii
NC_001416.1	38473	38474	9309-marrow-e3	Snv	C	T	1	86850	2610	C>T	GCA	cii
NC_001416.1	38481	38482	9309-marrow-e3	Snv	C	G	1	85127	3025	C>G	GCA	cii
NC_001416.1	38483	38484	9309-marrow-e3	Snv	C	A	1	84730	1339	G>T	CCT	cii
NC_001416.1	38487	38489	9309-marrow-e3	Indel	GA	G	1	83267	2278	.	.	cii
NC_001416.1	38510	38511	9309-marrow-e3	Snv	T	A	1	83215	5149	T>A	TTC	cii
NC_001416.1	38520	38521	9309-marrow-e3	Snv	C	T	1	82560	2659	G>A	GCA	cii
NC_001416.1	38533	38534	9309-marrow-e3	Snv	C	A	1	82623	2894	G>T	TCA	cii
NC_001416.1	38536	38538	9309-marrow-e3	Indel	TG	T	1	82144	1457	.	.	cii
NC_001416.1	38537	38538	9309-marrow-e3	Snv	C	T	2	82144	1456	G>A	CCA	cii
NC_001416.1	38538	38539	9309-marrow-e3	Snv	C	A	3	81959	1468	G>T	CCC	cii
NC_001416.1	38539	38540	9309-marrow-e3	Snv	C	A	1	81786	1495	G>T	CCC	cii
NC_001416.1	38540	38541	9309-marrow-e3	Snv	C	A	2	81637	1301	G>T	CCC	cii
NC_001416.1	38541	38542	9309-marrow-e3	Snv	C	A	1	81105	1815	G>T	CCC	cii
NC_001416.1	38544	38545	9309-marrow-e3	Snv	C	T	2	80867	2089	C>T	TCG	cii
NC_001416.1	38544	38545	9309-marrow-e3	Snv	C	A	1	80867	2090	C>A	TCG	cii
NC_001416.1	38545	38546	9309-marrow-e3	Snv	C	T	1	81065	4471	G>A	ACG	cii
NC_001416.1	38545	38546	9309-marrow-e3	Snv	C	G	1	81065	4471	G>C	ACG	cii
NC_001416.1	38545	38546	9309-marrow-e3	Snv	C	A	1	81065	4471	G>T	ACG	cii
NC_001416.1	38551	38552	9309-marrow-e3	Snv	C	A	4	81136	2263	G>T	TCG	cii
NC_001416.1	38553	38554	9309-marrow-e3	Snv	C	A	5	80902	2756	C>A	ACG	cii
NC_001416.1	38554	38555	9309-marrow-e3	Snv	C	G	1	80602	2167	G>C	TCG	cii
NC_001416.1	38554	38558	9309-marrow-e3	Indel	GACA	G	1	81624	2631	.	.	cii
NC_001416.1	38563	38564	9309-marrow-e3	Snv	C	A	1	81568	3154	C>A	TCG	cii
NC_001416.1	38569	38570	9309-marrow-e3	Snv	C	A	1	82566	1568	G>T	GCC	cii
NC_001416.1	38570	38571	9309-marrow-e3	Snv	C	A	2	82410	4474	C>A	GCG	cii
NC_001416.1	38571	38572	9309-marrow-e3	Snv	C	G	3	82277	2285	G>C	GCG	cii
NC_001416.1	38571	38572	9309-marrow-e3	Snv	C	A	3	82277	2285	G>T	GCG	cii
NC_001416.1	38572	38573	9309-marrow-e3	Snv	C	T	2	82307	2823	C>T	GCG	cii
NC_001416.1	38572	38573	9309-marrow-e3	Snv	C	G	2	82307	2823	C>G	GCG	cii
NC_001416.1	38573	38574	9309-marrow-e3	Snv	C	A	3	82625	3948	G>T	TCG	cii
NC_001416.1	38573	38574	9309-marrow-e3	Snv	C	G	1	82625	3950	G>C	TCG	cii
NC_001416.1	38575	38576	9309-marrow-e3	Snv	C	A	1	83172	2627	C>A	ACA	cii
NC_001416.1	38585	38586	9309-marrow-e3	Snv	C	A	1	83297	4096	C>A	GCG	cii
NC_001416.1	38586	38587	9309-marrow-e3	Snv	C	G	1	83404	3199	G>C	TCG	cii
NC_001416.1	38594	38595	9309-marrow-e3	Snv	C	A	3	83125	1999	C>A	ACC	cii
NC_001416.1	38608	38609	9309-marrow-e3	Snv	C	T	1	81785	2315	C>T	CCC	cii
NC_001416.1	38608	38609	9309-marrow-e3	Snv	C	G	1	81785	2315	C>G	CCC	cii
NC_001416.1	38608	38609	9309-marrow-e3	Snv	C	A	3	81785	2313	C>A	CCC	cii
NC_001416.1	38609	38610	9309-marrow-e3	Snv	C	T	1	81549	2791	C>T	CCG	cii
NC_001416.1	38609	38610	9309-marrow-e3	Snv	C	A	2	81549	2790	C>A	CCG	cii
NC_001416.1	38611	38612	9309-marrow-e3	Snv	C	G	2	81132	1771	G>C	GCC	cii
NC_001416.1	38612	38613	9309-marrow-e3	Snv	C	A	1	81098	4185	C>A	GCG	cii
NC_001416.1	38612	38613	9309-marrow-e3	Snv	C	G	1	81098	4185	C>G	GCG	cii
NC_001416.1	38612	38614	9309-marrow-e3	Indel	CG	A	1	81098	4185	.	.	cii
NC_001416.1	38613	38614	9309-marrow-e3	Snv	C	A	3	81234	1973	G>T	CCG	cii
NC_001416.1	38613	38614	9309-marrow-e3	Snv	C	T	1	81234	1975	G>A	CCG	cii
NC_001416.1	38613	38614	9309-marrow-e3	Snv	C	G	1	81234	1975	G>C	CCG	cii
NC_001416.1	38614	38615	9309-marrow-e3	Snv	C	T	1	80970	2544	G>A	GCC	cii
NC_001416.1	38614	38615	9309-marrow-e3	Snv	C	G	1	80970	2544	G>C	GCC	cii
NC_001416.1	38617	38618	9309-marrow-e3	Snv	T	C	1	81628	7610	A>G	GTT	cii
NC_001416.1	38618	38619	9309-marrow-e3	Snv	C	A	1	81870	1699	C>A	ACC	cii
NC_001416.1	38619	38620	9309-marrow-e3	Snv	C	G	1	81864	1949	C>G	CCG	cii
NC_001416.1	38619	38620	9309-marrow-e3	Snv	C	A	1	81864	1949	C>A	CCG	cii
NC_001416.1	38623	38625	9309-marrow-e3	Mnv	CG	AA	1	83038	4184	.	.	cii
NC_001416.1	38624	38625	9309-marrow-e3	Snv	C	A	1	83182	2036	G>T	ACG	cii
NC_001416.1	38644	38645	9309-marrow-e3	Snv	C	A	1	81852	1385	G>T	TCC	cii
NC_001416.1	38661	38662	9309-marrow-e3	Snv	C	A	1	75904	2071	C>A	ACT	cii
NC_001416.1	38661	38662	9309-marrow-e3	Snv	C	G	1	75904	2071	C>G	ACT	cii
NC_001416.1	38674	38677	9309-marrow-e3	Indel	CAG	C	1	69324	1070	.	.	cii
NC_001416.1	38677	38679	9309-marrow-e3	Indel	GA	G	1	67694	1038	.	.	cii
chr6	115932285	115932286	9310-liver-d4	Snv	C	A	1	3382	695	C>A	CCC	rho
chr6	115932536	115932537	9310-liver-d4	Snv	C	T	1	4945	61	G>A	GCC	rho
chr6	115933878	115933879	9310-liver-d4	Snv	C	T	1	5151	111	G>A	CCA	rho
chr6	115934998	115934999	9310-liver-d4	Snv	C	A	1	5405	198	C>A	ACC	rho
chr6	115935015	115935016	9310-liver-d4	Snv	C	A	1	5342	50	G>T	ACC	rho
chr6	115935022	115935023	9310-liver-d4	Snv	C	A	1	5313	123	G>T	CCC	rho
chr6	115935234	115935235	9310-liver-d4	Snv	C	G	1	4263	56	C>G	TCT	rho
chr6	115936195	115936196	9310-liver-d4	Snv	C	G	1	1435	43	G>C	TCC	rho
chr6	115936917	115936918	9310-liver-d4	Snv	C	A	1	4792	96	C>A	CCA	rho
chr6	115937589	115937590	9310-liver-d4	Snv	C	G	1	5233	94	C>G	TCA	rho
chr6	115938571	115938572	9310-liver-d4	Snv	C	A	1	5157	129	C>A	GCC	rho
chr8	109576152	109576153	9310-liver-d4	Snv	C	A	1	3421	30	G>T	TCG	hp
chr8	109576679	109576680	9310-liver-d4	Snv	C	A	1	5216	147	C>A	CCA	hp
chr8	109576823	109576824	9310-liver-d4	Snv	C	A	1	5733	183	G>T	CCT	hp
chr8	109579777	109579778	9310-liver-d4	Snv	C	A	1	6907	287	C>A	CCG	hp
chr9	120952410	120952411	9310-liver-d4	Snv	C	A	1	3359	59	G>T	ACC	ctnnb1
chr17	46244325	46244326	9310-liver-d4	Snv	C	A	1	4765	163	C>A	CCG	polr1c
chr17	46244810	46244811	9310-liver-d4	Snv	C	A	1	4843	124	C>A	ACG	polr1c
chr17	46246634	46246635	9310-liver-d4	Snv	C	G	1	4653	65	G>C	TCC	polr1c
NC_001416.1	38338	38339	9310-liver-d4	Snv	T	C	1	128215	1625	T>C	TTA	cii
NC_001416.1	38341	38342	9310-liver-d4	Snv	C	A	1	130815	2011	C>A	TCT	cii
NC_001416.1	38366	38367	9310-liver-d4	Snv	C	A	1	157155	4566	G>T	ACG	cii
NC_001416.1	38366	38367	9310-liver-d4	Snv	C	T	1	157155	4566	G>A	ACG	cii
NC_001416.1	38373	38374	9310-liver-d4	Snv	C	T	1	158642	2382	C>T	ACA	cii
NC_001416.1	38377	38378	9310-liver-d4	Snv	C	T	4	161109	3327	C>T	ACG	cii
NC_001416.1	38378	38379	9310-liver-d4	Snv	C	G	1	161224	4909	G>C	GCG	cii
NC_001416.1	38392	38393	9310-liver-d4	Snv	C	A	1	163662	3716	C>A	ACG	cii
NC_001416.1	38397	38398	9310-liver-d4	Snv	C	G	1	164753	2665	C>G	TCG	cii
NC_001416.1	38405	38406	9310-liver-d4	Snv	C	T	2	167725	7066	C>T	GCG	cii
NC_001416.1	38423	38424	9310-liver-d4	Snv	C	A	1	176493	3587	C>A	GCA	cii
NC_001416.1	38461	38462	9310-liver-d4	Snv	C	A	2	181290	3115	G>T	ACG	cii
NC_001416.1	38461	38462	9310-liver-d4	Snv	C	T	1	181290	3116	G>A	ACG	cii
NC_001416.1	38483	38484	9310-liver-d4	Snv	C	A	1	180278	2266	G>T	CCT	cii
NC_001416.1	38490	38491	9310-liver-d4	Snv	C	A	1	177767	3089	G>T	TCT	cii
NC_001416.1	38493	38494	9310-liver-d4	Snv	C	A	1	177355	8967	G>T	CCC	cii
NC_001416.1	38504	38505	9310-liver-d4	Snv	C	T	1	176892	7378	C>T	CCA	cii
NC_001416.1	38524	38525	9310-liver-d4	Snv	C	A	1	174576	3393	G>T	GCA	cii
NC_001416.1	38553	38554	9310-liver-d4	Snv	C	T	1	169743	4792	C>T	ACG	cii
NC_001416.1	38563	38564	9310-liver-d4	Snv	C	A	1	170347	5110	C>A	TCG	cii
NC_001416.1	38570	38571	9310-liver-d4	Snv	C	G	1	172107	6989	C>G	GCG	cii
NC_001416.1	38571	38572	9310-liver-d4	Snv	C	A	1	171960	4017	G>T	GCG	cii
NC_001416.1	38572	38573	9310-liver-d4	Snv	C	G	1	171988	4712	C>G	GCG	cii
NC_001416.1	38572	38573	9310-liver-d4	Snv	C	A	1	171988	4712	C>A	GCG	cii
NC_001416.1	38585	38586	9310-liver-d4	Snv	C	A	1	174747	6981	C>A	GCG	cii
NC_001416.1	38586	38587	9310-liver-d4	Snv	C	A	1	175167	3835	G>T	TCG	cii
NC_001416.1	38594	38595	9310-liver-d4	Snv	C	A	1	173148	3893	C>A	ACC	cii
NC_001416.1	38608	38609	9310-liver-d4	Snv	C	A	1	168828	4862	C>A	CCC	cii
NC_001416.1	38609	38610	9310-liver-d4	Snv	C	G	1	168205	5642	C>G	CCG	cii
NC_001416.1	38609	38610	9310-liver-d4	Snv	C	A	4	168205	5639	C>A	CCG	cii
NC_001416.1	38611	38612	9310-liver-d4	Snv	C	G	1	166926	4410	G>C	GCC	cii
NC_001416.1	38612	38613	9310-liver-d4	Snv	C	A	3	166603	6797	C>A	GCG	cii
NC_001416.1	38615	38616	9310-liver-d4	Snv	C	A	1	165434	4084	C>A	GCA	cii
NC_001416.1	38651	38652	9310-liver-d4	Snv	C	A	1	163971	3228	G>T	TCA	cii
NC_001416.1	38663	38664	9310-liver-d4	Snv	C	G	1	153172	6672	G>C	CCA	cii
chr6	115932138	115932139	9310-marrow-e4	Snv	C	A	2	7780	224	C>A	TCC	rho
chr6	115932627	115932628	9310-marrow-e4	Snv	C	T	1	8558	175	G>A	CCC	rho
chr6	115932830	115932831	9310-marrow-e4	Snv	C	A	1	8481	119	C>A	ACA	rho
chr6	115933063	115933064	9310-marrow-e4	Snv	C	G	1	7982	177	C>G	TCG	rho
chr6	115933303	115933304	9310-marrow-e4	Snv	C	T	1	1425	19	G>A	CCC	rho
chr6	115933405	115933406	9310-marrow-e4	Snv	C	A	2	2151	23	G>T	CCC	rho
chr6	115933441	115933442	9310-marrow-e4	Snv	C	A	1	3887	25	G>T	TCT	rho
chr6	115933508	115933509	9310-marrow-e4	Snv	C	T	1	6353	104	G>A	ACG	rho
chr6	115933510	115933511	9310-marrow-e4	Snv	C	A	1	6387	96	G>T	CCA	rho
chr6	115933682	115933684	9310-marrow-e4	Mnv	AG	CT	1	8809	468	.	.	rho
chr6	115933753	115933755	9310-marrow-e4	Indel	CT	C	1	9601	180	.	.	rho
chr6	115933789	115933802	9310-marrow-e4	Indel	ATCCTAGCCTGCT	A	1	9574	353	.	.	rho
chr6	115933950	115933951	9310-marrow-e4	Snv	C	T	1	8995	247	C>T	ACG	rho
chr6	115934098	115934099	9310-marrow-e4	Snv	C	A	1	8491	141	G>T	ACC	rho
chr6	115934116	115934117	9310-marrow-e4	Snv	C	A	1	8576	239	C>A	ACA	rho
chr6	115934167	115934168	9310-marrow-e4	Snv	T	C	1	9164	212	T>C	CTA	rho
chr6	115934403	115934405	9310-marrow-e4	Indel	CT	C	1	9065	1100	.	.	rho
chr6	115934747	115934748	9310-marrow-e4	Snv	C	G	1	8725	190	C>G	ACA	rho
chr6	115934952	115934954	9310-marrow-e4	Mnv	GC	AT	1	9013	152	.	.	rho
chr6	115935020	115935021	9310-marrow-e4	Snv	C	A	1	8859	169	G>T	CCA	rho
chr6	115935021	115935022	9310-marrow-e4	Snv	C	A	1	8861	216	G>T	CCC	rho
chr6	115935090	115935091	9310-marrow-e4	Snv	C	A	1	9047	224	C>A	CCC	rho
chr6	115935603	115935604	9310-marrow-e4	Snv	T	G	1	7341	744	A>C	GTT	rho
chr6	115935756	115935757	9310-marrow-e4	Snv	C	G	1	7505	174	C>G	CCC	rho
chr6	115935802	115935803	9310-marrow-e4	Snv	C	G	1	7300	208	G>C	ACA	rho
chr6	115936399	115936400	9310-marrow-e4	Snv	C	A	1	7333	293	G>T	CCG	rho
chr6	115936407	115936408	9310-marrow-e4	Snv	C	A	1	7594	132	C>A	CCT	rho
chr6	115936585	115936586	9310-marrow-e4	Snv	C	A	1	8707	143	G>T	TCA	rho
chr6	115936602	115936605	9310-marrow-e4	Indel	TTC	T	1	8563	591	.	.	rho
chr6	115936605	115936606	9310-marrow-e4	Snv	C	T	1	8623	293	C>T	CCA	rho
chr6	115936619	115936620	9310-marrow-e4	Snv	T	A	1	8536	571	T>A	GTA	rho
chr6	115936636	115936637	9310-marrow-e4	Snv	C	T	1	8717	141	G>A	GCA	rho
chr6	115936840	115936841	9310-marrow-e4	Snv	C	A	1	8058	670	C>A	TCT	rho
chr6	115936967	115936968	9310-marrow-e4	Snv	C	A	1	8391	134	G>T	TCC	rho
chr6	115937590	115937592	9310-marrow-e4	Indel	AG	A	1	9230	157	.	.	rho
chr6	115937596	115937597	9310-marrow-e4	Snv	C	T	1	9284	236	G>A	ACA	rho
chr6	115937895	115937896	9310-marrow-e4	Snv	C	A	1	9717	293	C>A	CCT	rho
chr6	115937927	115937930	9310-marrow-e4	Indel	AAC	A	1	9942	354	.	.	rho
chr6	115937960	115937961	9310-marrow-e4	Snv	T	A	1	9887	236	T>A	TTA	rho
chr6	115938116	115938122	9310-marrow-e4	Indel	TAGAAC	T	1	9438	458	.	.	rho
chr6	115938193	115938194	9310-marrow-e4	Snv	C	A	1	9338	157	G>T	ACC	rho
chr6	115938409	115938410	9310-marrow-e4	Snv	C	A	1	9529	128	G>T	GCT	rho
chr6	115938804	115938805	9310-marrow-e4	Snv	C	A	2	6404	191	G>T	GCC	rho
chr8	109575169	109575171	9310-marrow-e4	Indel	AG	A	1	6834	239	.	.	hp
chr8	109575224	109575225	9310-marrow-e4	Snv	C	T	1	7584	188	G>A	GCC	hp
chr8	109575316	109575317	9310-marrow-e4	Snv	C	A	1	7993	229	G>T	GCG	hp
chr8	109575439	109575441	9310-marrow-e4	Indel	CA	C	1	8815	295	.	.	hp
chr8	109575464	109575465	9310-marrow-e4	Snv	C	G	1	8984	173	G>C	CCT	hp
chr8	109575509	109575510	9310-marrow-e4	Snv	C	A	1	8755	209	C>A	ACG	hp
chr8	109575634	109575635	9310-marrow-e4	Snv	C	G	1	8761	204	C>G	CCG	hp
chr8	109575713	109575714	9310-marrow-e4	Snv	C	A	1	8395	212	C>A	TCG	hp
chr8	109575815	109575816	9310-marrow-e4	Snv	C	G	2	7404	245	C>G	CCC	hp
chr8	109575858	109575859	9310-marrow-e4	Snv	C	A	1	7275	192	C>A	CCG	hp
chr8	109575864	109575865	9310-marrow-e4	Snv	C	A	1	7269	161	G>T	GCG	hp
chr8	109575897	109575898	9310-marrow-e4	Snv	C	A	4	7122	156	C>A	TCA	hp
chr8	109576148	109576149	9310-marrow-e4	Snv	T	A	1	6324	910	A>T	GTG	hp
chr8	109576352	109576353	9310-marrow-e4	Snv	C	A	1	8539	149	G>T	CCC	hp
chr8	109576366	109576367	9310-marrow-e4	Snv	C	A	1	8368	148	G>T	TCT	hp
chr8	109576425	109576426	9310-marrow-e4	Snv	C	A	1	8290	238	C>A	TCA	hp
chr8	109576475	109576476	9310-marrow-e4	Snv	C	A	2	8734	479	C>A	CCT	hp
chr8	109576521	109576522	9310-marrow-e4	Snv	C	T	2	8678	187	G>A	CCT	hp
chr8	109576548	109576549	9310-marrow-e4	Snv	C	A	1	8741	217	C>A	TCA	hp
chr8	109576589	109576590	9310-marrow-e4	Snv	C	A	1	8377	221	G>T	ACA	hp
chr8	109576598	109576599	9310-marrow-e4	Snv	C	G	1	8296	266	G>C	CCC	hp
chr8	109576733	109576734	9310-marrow-e4	Snv	C	A	1	8638	106	G>T	GCT	hp
chr8	109576905	109576907	9310-marrow-e4	Indel	CA	C	1	8555	214	.	.	hp
chr8	109576988	109576989	9310-marrow-e4	Snv	C	G	1	8024	93	C>G	ACC	hp
chr8	109577094	109577095	9310-marrow-e4	Snv	C	A	1	7024	192	G>T	CCC	hp
chr8	109577289	109577290	9310-marrow-e4	Snv	C	A	1	7816	175	C>A	ACG	hp
chr8	109577420	109577421	9310-marrow-e4	Snv	C	A	2	6391	176	C>A	GCC	hp
chr8	109577436	109577438	9310-marrow-e4	Indel	CT	C	1	6427	264	.	.	hp
chr8	109577460	109577461	9310-marrow-e4	Snv	C	A	1	6187	211	G>T	CCC	hp
chr8	109577810	109577811	9310-marrow-e4	Snv	C	A	2	5195	66	C>A	ACC	hp
chr8	109578006	109578007	9310-marrow-e4	Snv	C	A	4	5420	143	C>A	CCC	hp
chr8	109578008	109578009	9310-marrow-e4	Snv	C	A	1	5445	115	C>A	CCG	hp
chr8	109578024	109578025	9310-marrow-e4	Snv	C	A	1	5862	88	G>T	TCC	hp
chr8	109578072	109578073	9310-marrow-e4	Snv	T	A	2	6568	130	A>T	CTA	hp
chr8	109578937	109578938	9310-marrow-e4	Snv	C	G	1	4604	82	C>G	CCC	hp
chr8	109579014	109579015	9310-marrow-e4	Snv	C	A	1	4068	107	C>A	TCG	hp
chr8	109579400	109579402	9310-marrow-e4	Indel	GT	G	1	6782	390	.	.	hp
chr8	109579497	109579498	9310-marrow-e4	Snv	C	A	1	8187	190	C>A	TCA	hp
chr8	109579820	109579821	9310-marrow-e4	Snv	C	A	1	8131	193	G>T	TCG	hp
chr8	109579891	109579893	9310-marrow-e4	Indel	CT	C	1	8470	177	.	.	hp
chr9	120949670	120949671	9310-marrow-e4	Snv	C	A	1	7696	119	G>T	TCC	ctnnb1
chr9	120949921	120949923	9310-marrow-e4	Indel	CT	C	1	8419	280	.	.	ctnnb1
chr9	120950208	120950209	9310-marrow-e4	Snv	C	A	1	9377	411	G>T	GCG	ctnnb1
chr9	120950211	120950212	9310-marrow-e4	Snv	C	G	1	9355	163	G>C	GCA	ctnnb1
chr9	120950215	120950216	9310-marrow-e4	Snv	C	A	1	9323	250	G>T	CCA	ctnnb1
chr9	120950282	120950283	9310-marrow-e4	Snv	C	T	1	9445	194	C>T	CCT	ctnnb1
chr9	120950367	120950370	9310-marrow-e4	Indel	TGA	T	1	9604	184	.	.	ctnnb1
chr9	120950399	120950400	9310-marrow-e4	Snv	C	A	1	9713	196	G>T	GCT	ctnnb1
chr9	120950495	120950496	9310-marrow-e4	Snv	T	G	1	9738	260	T>G	GTT	ctnnb1
chr9	120950849	120950851	9310-marrow-e4	Indel	CG	C	1	9591	216	.	.	ctnnb1
chr9	120950915	120950916	9310-marrow-e4	Snv	C	A	2	9145	170	G>T	TCA	ctnnb1
chr9	120950997	120950998	9310-marrow-e4	Snv	C	A	1	9149	249	G>T	GCG	ctnnb1
chr9	120951114	120951115	9310-marrow-e4	Snv	C	A	1	9059	149	G>T	TCA	ctnnb1
chr9	120951126	120951128	9310-marrow-e4	Indel	CT	C	1	8859	115	.	.	ctnnb1
chr9	120951683	120951684	9310-marrow-e4	Snv	C	G	1	8685	134	G>C	TCC	ctnnb1
chr9	120951700	120951702	9310-marrow-e4	Indel	GC	G	1	8578	176	.	.	ctnnb1
chr9	120952085	120952086	9310-marrow-e4	Snv	T	G	1	8916	551	T>G	GTC	ctnnb1
chr9	120952116	120952119	9310-marrow-e4	Indel	GAC	G	2	9119	653	.	.	ctnnb1
chr9	120952448	120952451	9310-marrow-e4	Indel	GTT	G	1	5260	121	.	.	ctnnb1
chr17	46244157	46244158	9310-marrow-e4	Snv	C	T	1	7905	154	G>A	CCT	polr1c
chr17	46244162	46244163	9310-marrow-e4	Snv	T	C	1	7939	290	T>C	CTT	polr1c
chr17	46244228	46244230	9310-marrow-e4	Indel	CA	C	1	8324	98	.	.	polr1c
chr17	46244924	46244925	9310-marrow-e4	Snv	C	A	1	8628	160	G>T	CCC	polr1c
chr17	46245782	46245784	9310-marrow-e4	Indel	AC	A	1	3596	70	.	.	polr1c
chr17	46246031	46246032	9310-marrow-e4	Snv	C	A	1	5861	121	C>A	CCC	polr1c
chr17	46246091	46246093	9310-marrow-e4	Indel	CA	C	1	6547	484	.	.	polr1c
chr17	46246314	46246315	9310-marrow-e4	Snv	T	G	1	6237	329	T>G	GTC	polr1c
chr17	46247132	46247133	9310-marrow-e4	Snv	C	A	1	7730	625	C>A	TCA	polr1c
chr17	46247143	46247144	9310-marrow-e4	Snv	C	A	2	7734	217	C>A	CCC	polr1c
chr17	46247214	46247215	9310-marrow-e4	Snv	T	C	1	5677	110	A>G	TTT	polr1c
chr17	46247933	46247935	9310-marrow-e4	Indel	CA	C	1	5136	798	.	.	polr1c
chr17	46247945	46247946	9310-marrow-e4	Snv	C	A	1	5154	88	C>A	CCG	polr1c
chr17	46247954	46247955	9310-marrow-e4	Snv	C	T	1	5145	65	C>T	CCG	polr1c
chr17	46247967	46247968	9310-marrow-e4	Snv	C	A	1	5100	102	C>A	CCG	polr1c
NC_001416.1	38357	38358	9310-marrow-e4	Snv	T	A	2	59328	619	A>T	ATG	cii
NC_001416.1	38366	38367	9310-marrow-e4	Snv	C	T	1	62028	2048	G>A	ACG	cii
NC_001416.1	38378	38379	9310-marrow-e4	Snv	C	T	1	63119	1984	G>A	GCG	cii
NC_001416.1	38378	38379	9310-marrow-e4	Snv	C	A	2	63119	1983	G>T	GCG	cii
NC_001416.1	38385	38386	9310-marrow-e4	Snv	C	A	1	63460	977	G>T	CCT	cii
NC_001416.1	38392	38393	9310-marrow-e4	Snv	C	A	1	63259	1543	C>A	ACG	cii
NC_001416.1	38393	38394	9310-marrow-e4	Snv	C	T	1	63289	1156	G>A	TCG	cii
NC_001416.1	38397	38398	9310-marrow-e4	Snv	C	T	1	63901	1261	C>T	TCG	cii
NC_001416.1	38400	38401	9310-marrow-e4	Snv	C	A	2	63813	703	G>T	TCT	cii
NC_001416.1	38400	38401	9310-marrow-e4	Snv	C	T	1	63813	704	G>A	TCT	cii
NC_001416.1	38402	38403	9310-marrow-e4	Snv	C	A	1	64019	972	G>T	ACT	cii
NC_001416.1	38405	38406	9310-marrow-e4	Snv	C	G	1	64632	3601	C>G	GCG	cii
NC_001416.1	38405	38406	9310-marrow-e4	Snv	C	T	1	64632	3601	C>T	GCG	cii
NC_001416.1	38421	38422	9310-marrow-e4	Snv	C	T	2	67960	1380	C>T	TCG	cii
NC_001416.1	38422	38423	9310-marrow-e4	Snv	C	T	2	67825	2616	G>A	GCG	cii
NC_001416.1	38435	38437	9310-marrow-e4	Indel	CT	C	1	68546	1383	.	.	cii
NC_001416.1	38447	38448	9310-marrow-e4	Snv	C	A	1	68221	6772	C>A	GCG	cii
NC_001416.1	38447	38448	9310-marrow-e4	Snv	C	G	1	68221	6772	C>G	GCG	cii
NC_001416.1	38452	38453	9310-marrow-e4	Snv	C	T	1	68872	668	G>A	GCT	cii
NC_001416.1	38455	38456	9310-marrow-e4	Snv	C	A	3	68777	1206	G>T	ACA	cii
NC_001416.1	38458	38459	9310-marrow-e4	Snv	C	A	1	69253	811	G>T	CCC	cii
NC_001416.1	38459	38460	9310-marrow-e4	Snv	C	G	1	69580	704	G>C	GCC	cii
NC_001416.1	38460	38461	9310-marrow-e4	Snv	C	A	1	69671	2707	C>A	GCG	cii
NC_001416.1	38460	38461	9310-marrow-e4	Snv	C	T	1	69671	2707	C>T	GCG	cii
NC_001416.1	38464	38465	9310-marrow-e4	Snv	C	A	1	69896	1190	G>T	TCA	cii
NC_001416.1	38472	38473	9310-marrow-e4	Snv	C	A	1	70101	2121	G>T	GCG	cii
NC_001416.1	38480	38481	9310-marrow-e4	Snv	C	A	1	69122	1287	G>T	GCT	cii
NC_001416.1	38480	38483	9310-marrow-e4	Indel	GCA	G	1	68771	1776	.	.	cii
NC_001416.1	38484	38485	9310-marrow-e4	Snv	C	A	1	68348	875	G>T	ACC	cii
NC_001416.1	38492	38493	9310-marrow-e4	Snv	C	A	1	67252	1148	G>T	CCT	cii
NC_001416.1	38518	38519	9310-marrow-e4	Snv	C	T	1	68343	1595	C>T	GCT	cii
NC_001416.1	38520	38521	9310-marrow-e4	Snv	C	A	1	68235	1815	G>T	GCA	cii
NC_001416.1	38521	38522	9310-marrow-e4	Snv	C	T	1	68042	1496	C>T	GCT	cii
NC_001416.1	38536	38537	9310-marrow-e4	Indel	T	TG	2	67934	5737	.	.	cii
NC_001416.1	38536	38538	9310-marrow-e4	Indel	TG	T	4	68145	1014	.	.	cii
NC_001416.1	38539	38540	9310-marrow-e4	Snv	C	A	1	67863	1065	G>T	CCC	cii
NC_001416.1	38541	38542	9310-marrow-e4	Snv	C	A	1	67370	1282	G>T	CCC	cii
NC_001416.1	38543	38544	9310-marrow-e4	Snv	T	G	1	67353	19390	T>G	GTC	cii
NC_001416.1	38544	38545	9310-marrow-e4	Snv	C	A	3	67384	1530	C>A	TCG	cii
NC_001416.1	38547	38551	9310-marrow-e4	Indel	TGAC	T	1	67466	1611	.	.	cii
NC_001416.1	38550	38551	9310-marrow-e4	Snv	C	A	1	67495	2756	C>A	ACG	cii
NC_001416.1	38553	38554	9310-marrow-e4	Snv	C	A	1	67541	2122	C>A	ACG	cii
NC_001416.1	38554	38555	9310-marrow-e4	Snv	C	A	2	67352	1662	G>T	TCG	cii
NC_001416.1	38563	38564	9310-marrow-e4	Snv	C	T	1	67990	2425	C>T	TCG	cii
NC_001416.1	38571	38572	9310-marrow-e4	Snv	C	G	1	68179	1697	G>C	GCG	cii
NC_001416.1	38571	38572	9310-marrow-e4	Snv	C	A	1	68179	1697	G>T	GCG	cii
NC_001416.1	38572	38573	9310-marrow-e4	Snv	C	A	2	67981	2086	C>A	GCG	cii
NC_001416.1	38573	38574	9310-marrow-e4	Snv	C	A	2	68254	2961	G>T	TCG	cii
NC_001416.1	38573	38574	9310-marrow-e4	Snv	C	T	1	68254	2962	G>A	TCG	cii
NC_001416.1	38584	38585	9310-marrow-e4	Snv	C	A	1	68249	1022	G>T	GCA	cii
NC_001416.1	38586	38587	9310-marrow-e4	Snv	C	T	1	68396	2808	G>A	TCG	cii
NC_001416.1	38590	38592	9310-marrow-e4	Indel	CT	C	1	68615	2546	.	.	cii
NC_001416.1	38594	38595	9310-marrow-e4	Snv	C	G	1	68682	1314	C>G	ACC	cii
NC_001416.1	38595	38597	9310-marrow-e4	Indel	CA	C	1	69148	849	.	.	cii
NC_001416.1	38607	38608	9310-marrow-e4	Snv	C	G	2	69240	1315	C>G	GCC	cii
NC_001416.1	38608	38609	9310-marrow-e4	Snv	C	G	1	69437	1559	C>G	CCC	cii
NC_001416.1	38608	38609	9310-marrow-e4	Snv	C	A	4	69437	1556	C>A	CCC	cii
NC_001416.1	38611	38612	9310-marrow-e4	Snv	C	A	5	68934	1044	G>T	GCC	cii
NC_001416.1	38612	38613	9310-marrow-e4	Snv	C	A	1	68985	3518	C>A	GCG	cii
NC_001416.1	38612	38613	9310-marrow-e4	Snv	C	G	1	68985	3518	C>G	GCG	cii
NC_001416.1	38613	38614	9310-marrow-e4	Snv	C	A	1	69004	1361	G>T	CCG	cii
NC_001416.1	38614	38615	9310-marrow-e4	Snv	C	G	1	68825	1910	G>C	GCC	cii
NC_001416.1	38619	38620	9310-marrow-e4	Snv	C	G	1	68910	1436	C>G	CCG	cii
NC_001416.1	38619	38620	9310-marrow-e4	Snv	C	A	3	68910	1434	C>A	CCG	cii
NC_001416.1	38620	38621	9310-marrow-e4	Snv	C	A	1	69319	1479	G>T	TCG	cii
NC_001416.1	38623	38624	9310-marrow-e4	Snv	C	A	1	69668	3135	C>A	GCG	cii
NC_001416.1	38640	38641	9310-marrow-e4	Snv	C	A	3	69107	1023	G>T	TCT	cii
NC_001416.1	38646	38647	9310-marrow-e4	Snv	C	A	1	68682	953	G>T	ACT	cii
NC_001416.1	38664	38665	9310-marrow-e4	Snv	C	A	1	64501	1225	G>T	TCC	cii
NC_001416.1	38674	38676	9310-marrow-e4	Indel	CA	C	1	60547	826	.	.	cii
NC_001416.1	38677	38678	9310-marrow-e4	Snv	C	A	1	59745	974	G>T	TCC	cii
chr6	115932823	115932824	9311-liver-d5	Snv	C	G	1	4492	107	C>G	GCA	rho
chr6	115934623	115934624	9311-liver-d5	Snv	T	G	2	3827	889	A>C	GTG	rho
chr6	115934672	115934673	9311-liver-d5	Snv	C	A	1	3969	86	C>A	CCT	rho
chr6	115935279	115935280	9311-liver-d5	Snv	T	G	1	3698	437	A>C	CTC	rho
chr6	115935603	115935604	9311-liver-d5	Snv	T	G	1	4001	575	A>C	GTT	rho
chr6	115935605	115935606	9311-liver-d5	Snv	C	A	1	3969	75	C>A	CCC	rho
chr6	115936802	115936803	9311-liver-d5	Snv	T	G	4	4263	707	T>G	GTT	rho
chr8	109575936	109575937	9311-liver-d5	Snv	C	A	1	4855	92	G>T	TCA	hp
chr8	109576372	109576373	9311-liver-d5	Snv	C	A	1	6050	157	C>A	ACA	hp
chr8	109576652	109576653	9311-liver-d5	Snv	T	A	1	6183	303	A>T	TTG	hp
chr8	109576838	109576840	9311-liver-d5	Indel	GG	T	1	6114	222	.	.	hp
chr8	109576879	109576880	9311-liver-d5	Snv	C	G	1	6091	109	G>C	TCC	hp
chr8	109579543	109579544	9311-liver-d5	Snv	C	A	1	5692	99	G>T	CCA	hp
chr17	46245551	46245552	9311-liver-d5	Snv	C	A	1	4073	72	G>T	TCC	polr1c
chr17	46247857	46247858	9311-liver-d5	Snv	C	A	1	3635	109	G>T	ACG	polr1c
NC_001416.1	38342	38344	9311-liver-d5	Indel	TA	T	1	48169	631	.	.	cii
NC_001416.1	38356	38357	9311-liver-d5	Snv	C	T	1	52436	1219	C>T	ACA	cii
NC_001416.1	38377	38378	9311-liver-d5	Snv	C	T	2	54943	1651	C>T	ACG	cii
NC_001416.1	38382	38384	9311-liver-d5	Mnv	CG	AA	1	55284	1372	.	.	cii
NC_001416.1	38389	38390	9311-liver-d5	Snv	C	T	1	54740	1085	C>T	TCT	cii
NC_001416.1	38457	38459	9311-liver-d5	Mnv	GG	TT	1	57581	1029	.	.	cii
NC_001416.1	38541	38542	9311-liver-d5	Indel	G	GT	1	55972	1488	.	.	cii
NC_001416.1	38545	38546	9311-liver-d5	Snv	C	T	1	56214	3449	G>A	ACG	cii
NC_001416.1	38551	38552	9311-liver-d5	Snv	C	A	1	55887	1203	G>T	TCG	cii
NC_001416.1	38554	38555	9311-liver-d5	Snv	C	A	1	55601	1350	G>T	TCG	cii
NC_001416.1	38574	38575	9311-liver-d5	Snv	T	G	1	56938	2258	A>C	GTC	cii
NC_001416.1	38577	38578	9311-liver-d5	Snv	T	G	1	56724	916	A>C	CTT	cii
NC_001416.1	38585	38586	9311-liver-d5	Snv	C	A	1	57238	3385	C>A	GCG	cii
NC_001416.1	38586	38587	9311-liver-d5	Snv	C	G	1	57378	1247	G>C	TCG	cii
NC_001416.1	38587	38588	9311-liver-d5	Snv	T	A	1	57401	1232	A>T	ATC	cii
NC_001416.1	38612	38613	9311-liver-d5	Snv	C	T	1	54776	3158	C>T	GCG	cii
NC_001416.1	38619	38620	9311-liver-d5	Snv	C	A	1	54748	1383	C>A	CCG	cii
NC_001416.1	38681	38682	9311-liver-d5	Snv	C	A	1	47122	1352	C>A	TCA	cii
chr6	115932064	115932065	9311-marrow-e5	Snv	C	A	2	3922	86	C>A	GCG	rho
chr6	115932535	115932536	9311-marrow-e5	Snv	C	A	1	4709	51	G>T	CCT	rho
chr6	115932652	115932653	9311-marrow-e5	Snv	C	G	2	4073	79	G>C	CCC	rho
chr6	115932835	115932836	9311-marrow-e5	Snv	C	A	1	3497	139	G>T	CCG	rho
chr6	115933174	115933175	9311-marrow-e5	Snv	C	A	3	3557	35	C>A	ACC	rho
chr6	115934119	115934120	9311-marrow-e5	Snv	C	A	1	4431	120	G>T	CCA	rho
chr6	115934510	115934511	9311-marrow-e5	Snv	C	A	1	4729	92	C>A	ACA	rho
chr6	115934783	115934784	9311-marrow-e5	Snv	C	A	1	4751	121	C>A	GCC	rho
chr6	115934794	115934795	9311-marrow-e5	Snv	C	A	1	4796	122	C>A	GCC	rho
chr6	115935025	115935026	9311-marrow-e5	Snv	C	A	1	4749	139	C>A	CCA	rho
chr6	115935064	115935065	9311-marrow-e5	Snv	C	A	1	4665	120	G>T	ACG	rho
chr6	115935353	115935354	9311-marrow-e5	Snv	C	A	1	4211	150	G>T	ACG	rho
chr6	115935383	115935384	9311-marrow-e5	Snv	C	G	2	4774	127	G>C	ACA	rho
chr6	115935814	115935815	9311-marrow-e5	Snv	C	T	1	2513	68	C>T	CCG	rho
chr6	115935816	115935817	9311-marrow-e5	Snv	T	C	1	2475	197	A>G	GTC	rho
chr6	115935817	115935818	9311-marrow-e5	Snv	C	A	1	2457	64	C>A	ACC	rho
chr6	115936642	115936643	9311-marrow-e5	Snv	C	A	1	4647	107	G>T	GCC	rho
chr6	115936642	115936643	9311-marrow-e5	Snv	C	T	1	4647	107	G>A	GCC	rho
chr6	115936801	115936802	9311-marrow-e5	Snv	C	G	1	4099	132	G>C	ACG	rho
chr6	115936830	115936831	9311-marrow-e5	Snv	C	A	1	3848	55	G>T	ACT	rho
chr6	115936844	115936845	9311-marrow-e5	Snv	C	A	1	3934	61	G>T	ACA	rho
chr6	115936892	115936893	9311-marrow-e5	Snv	C	A	1	4500	44	G>T	TCC	rho
chr6	115937882	115937883	9311-marrow-e5	Snv	C	A	2	4876	76	G>T	TCC	rho
chr6	115937923	115937925	9311-marrow-e5	Indel	CA	C	1	4889	84	.	.	rho
chr6	115938156	115938157	9311-marrow-e5	Snv	C	A	1	4728	132	G>T	CCA	rho
chr6	115938249	115938250	9311-marrow-e5	Snv	C	G	2	4653	81	G>C	GCG	rho
chr6	115938447	115938448	9311-marrow-e5	Snv	C	T	1	4930	101	G>A	CCT	rho
chr6	115938584	115938585	9311-marrow-e5	Snv	C	A	1	4796	75	G>T	ACT	rho
chr6	115938640	115938641	9311-marrow-e5	Snv	C	A	1	4805	45	G>T	ACC	rho
chr6	115938792	115938793	9311-marrow-e5	Snv	C	A	2	2384	86	C>A	CCA	rho
chr8	109575113	109575114	9311-marrow-e5	Snv	C	A	1	1949	36	C>A	ACA	hp
chr8	109575176	109575177	9311-marrow-e5	Snv	C	G	1	3283	102	G>C	TCT	hp
chr8	109575324	109575325	9311-marrow-e5	Snv	C	A	1	4166	124	G>T	ACG	hp
chr8	109575395	109575396	9311-marrow-e5	Snv	C	A	2	4397	97	C>A	TCC	hp
chr8	109575533	109575534	9311-marrow-e5	Snv	C	A	1	4553	100	C>A	TCG	hp
chr8	109575608	109575609	9311-marrow-e5	Snv	C	A	1	4583	93	G>T	TCG	hp
chr8	109575818	109575819	9311-marrow-e5	Snv	C	A	1	3896	85	C>A	ACG	hp
chr8	109575819	109575820	9311-marrow-e5	Snv	C	A	3	3882	86	G>T	ACG	hp
chr8	109576118	109576119	9311-marrow-e5	Snv	C	A	1	2651	43	C>A	CCC	hp
chr8	109576364	109576365	9311-marrow-e5	Snv	C	A	1	4394	79	G>T	TCC	hp
chr8	109576885	109576886	9311-marrow-e5	Snv	C	T	1	4615	72	G>A	ACG	hp
chr8	109578100	109578101	9311-marrow-e5	Snv	C	A	1	2835	101	G>T	CCG	hp
chr8	109579390	109579391	9311-marrow-e5	Snv	C	A	1	3553	80	G>T	CCA	hp
chr8	109579776	109579777	9311-marrow-e5	Snv	C	G	1	4527	115	C>G	CCC	hp
chr8	109579822	109579823	9311-marrow-e5	Snv	C	A	1	4529	74	C>A	ACT	hp
chr8	109579839	109579840	9311-marrow-e5	Snv	C	A	1	4518	74	G>T	TCA	hp
chr8	109579906	109579907	9311-marrow-e5	Snv	C	A	1	4587	100	G>T	CCC	hp
chr9	120950705	120950706	9311-marrow-e5	Snv	C	A	1	5092	107	G>T	CCC	ctnnb1
chr9	120950732	120950733	9311-marrow-e5	Snv	C	A	1	5069	83	G>T	GCG	ctnnb1
chr9	120951516	120951517	9311-marrow-e5	Snv	C	A	1	4721	92	G>T	GCC	ctnnb1
chr9	120951533	120951534	9311-marrow-e5	Snv	C	A	1	4656	77	G>T	ACC	ctnnb1
chr17	46245732	46245733	9311-marrow-e5	Snv	C	A	1	2855	64	C>A	ACG	polr1c
chr17	46248029	46248030	9311-marrow-e5	Snv	C	A	1	2264	38	C>A	CCG	polr1c
chr17	46248029	46248030	9311-marrow-e5	Snv	C	G	1	2264	38	C>G	CCG	polr1c
NC_001416.1	38331	38332	9311-marrow-e5	Snv	C	A	1	75575	1579	C>A	TCA	cii
NC_001416.1	38334	38335	9311-marrow-e5	Snv	T	C	1	77505	913	T>C	ATT	cii
NC_001416.1	38356	38357	9311-marrow-e5	Snv	C	G	2	90908	1843	C>G	ACA	cii
NC_001416.1	38361	38362	9311-marrow-e5	Snv	C	A	1	93949	1684	G>T	CCA	cii
NC_001416.1	38366	38367	9311-marrow-e5	Snv	C	T	1	96371	3016	G>A	ACG	cii
NC_001416.1	38377	38378	9311-marrow-e5	Snv	C	G	4	98691	2504	C>G	ACG	cii
NC_001416.1	38392	38393	9311-marrow-e5	Snv	C	A	2	99643	2613	C>A	ACG	cii
NC_001416.1	38397	38398	9311-marrow-e5	Snv	C	A	1	100309	1986	C>A	TCG	cii
NC_001416.1	38397	38399	9311-marrow-e5	Mnv	CG	AT	1	100309	1986	.	.	cii
NC_001416.1	38400	38401	9311-marrow-e5	Snv	C	A	1	100344	1175	G>T	TCT	cii
NC_001416.1	38404	38405	9311-marrow-e5	Snv	C	A	1	101642	1082	G>T	GCA	cii
NC_001416.1	38405	38406	9311-marrow-e5	Snv	C	A	1	101814	5838	C>A	GCG	cii
NC_001416.1	38405	38406	9311-marrow-e5	Snv	C	T	1	101814	5838	C>T	GCG	cii
NC_001416.1	38406	38407	9311-marrow-e5	Snv	C	A	1	101972	2129	G>T	ACG	cii
NC_001416.1	38414	38416	9311-marrow-e5	Indel	AC	A	2	105343	1940	.	.	cii
NC_001416.1	38421	38422	9311-marrow-e5	Snv	C	T	2	107452	2373	C>T	TCG	cii
NC_001416.1	38422	38423	9311-marrow-e5	Snv	C	A	2	107295	3857	G>T	GCG	cii
NC_001416.1	38430	38431	9311-marrow-e5	Snv	T	A	1	108130	3650	T>A	TTG	cii
NC_001416.1	38446	38448	9311-marrow-e5	Indel	GC	G	2	109036	10490	.	.	cii
NC_001416.1	38447	38448	9311-marrow-e5	Snv	C	A	1	109036	10491	C>A	GCG	cii
NC_001416.1	38449	38450	9311-marrow-e5	Snv	C	T	4	109173	1722	G>A	TCC	cii
NC_001416.1	38449	38450	9311-marrow-e5	Snv	C	A	1	109173	1725	G>T	TCC	cii
NC_001416.1	38457	38458	9311-marrow-e5	Snv	C	A	1	109554	1496	G>T	CCA	cii
NC_001416.1	38459	38460	9311-marrow-e5	Snv	C	G	1	110740	1226	G>C	GCC	cii
NC_001416.1	38460	38461	9311-marrow-e5	Snv	C	A	4	110792	4596	C>A	GCG	cii
NC_001416.1	38460	38461	9311-marrow-e5	Snv	C	G	1	110792	4599	C>G	GCG	cii
NC_001416.1	38461	38462	9311-marrow-e5	Snv	C	A	1	110998	2573	G>T	ACG	cii
NC_001416.1	38469	38470	9311-marrow-e5	Snv	C	A	1	111513	1704	G>T	ACT	cii
NC_001416.1	38472	38473	9311-marrow-e5	Snv	C	A	1	111882	3642	G>T	GCG	cii
NC_001416.1	38473	38474	9311-marrow-e5	Snv	C	A	3	112022	2939	C>A	GCA	cii
NC_001416.1	38481	38482	9311-marrow-e5	Snv	C	A	1	110553	3413	C>A	GCA	cii
NC_001416.1	38483	38484	9311-marrow-e5	Snv	C	T	1	110279	1621	G>A	CCT	cii
NC_001416.1	38486	38487	9311-marrow-e5	Snv	C	G	1	110088	2495	G>C	CCA	cii
NC_001416.1	38486	38487	9311-marrow-e5	Snv	C	A	1	110088	2495	G>T	CCA	cii
NC_001416.1	38494	38495	9311-marrow-e5	Snv	C	A	3	108472	2457	G>T	TCC	cii
NC_001416.1	38496	38497	9311-marrow-e5	Snv	C	A	1	108694	2126	C>A	ACT	cii
NC_001416.1	38503	38504	9311-marrow-e5	Snv	C	A	1	109428	2808	C>A	TCC	cii
NC_001416.1	38504	38505	9311-marrow-e5	Snv	C	A	1	109454	4222	C>A	CCA	cii
NC_001416.1	38513	38514	9311-marrow-e5	Snv	C	A	1	109748	2833	C>A	TCA	cii
NC_001416.1	38515	38516	9311-marrow-e5	Snv	T	A	1	109452	4461	A>T	ATT	cii
NC_001416.1	38518	38519	9311-marrow-e5	Snv	C	A	8	109501	2566	C>A	GCT	cii
NC_001416.1	38518	38519	9311-marrow-e5	Snv	C	G	1	109501	2573	C>G	GCT	cii
NC_001416.1	38527	38528	9311-marrow-e5	Snv	C	T	3	108987	1975	G>A	ACA	cii
NC_001416.1	38539	38540	9311-marrow-e5	Snv	C	G	1	108573	1831	G>C	CCC	cii
NC_001416.1	38541	38542	9311-marrow-e5	Snv	C	A	1	107769	2357	G>T	CCC	cii
NC_001416.1	38545	38546	9311-marrow-e5	Snv	C	G	3	107913	5360	G>C	ACG	cii
NC_001416.1	38545	38546	9311-marrow-e5	Snv	C	A	3	107913	5360	G>T	ACG	cii
NC_001416.1	38547	38548	9311-marrow-e5	Snv	T	C	1	107942	7519	T>C	TTG	cii
NC_001416.1	38550	38551	9311-marrow-e5	Snv	C	A	3	107939	4605	C>A	ACG	cii
NC_001416.1	38551	38552	9311-marrow-e5	Snv	C	A	2	107925	2259	G>T	TCG	cii
NC_001416.1	38551	38552	9311-marrow-e5	Snv	C	T	1	107925	2260	G>A	TCG	cii
NC_001416.1	38553	38554	9311-marrow-e5	Snv	C	A	4	107522	3357	C>A	ACG	cii
NC_001416.1	38554	38555	9311-marrow-e5	Snv	C	T	1	107252	2236	G>A	TCG	cii
NC_001416.1	38556	38558	9311-marrow-e5	Indel	CA	C	1	108851	1595	.	.	cii
NC_001416.1	38561	38562	9311-marrow-e5	Snv	C	A	1	108004	3731	C>A	GCT	cii
NC_001416.1	38564	38565	9311-marrow-e5	Snv	C	A	2	108277	2364	G>T	TCG	cii
NC_001416.1	38564	38565	9311-marrow-e5	Snv	C	G	1	108277	2365	G>C	TCG	cii
NC_001416.1	38569	38570	9311-marrow-e5	Snv	C	A	1	108917	1820	G>T	GCC	cii
NC_001416.1	38569	38570	9311-marrow-e5	Snv	C	G	1	108917	1820	G>C	GCC	cii
NC_001416.1	38570	38571	9311-marrow-e5	Snv	C	A	5	108770	5678	C>A	GCG	cii
NC_001416.1	38571	38572	9311-marrow-e5	Snv	C	G	3	108663	2645	G>C	GCG	cii
NC_001416.1	38571	38572	9311-marrow-e5	Snv	C	A	2	108663	2646	G>T	GCG	cii
NC_001416.1	38572	38573	9311-marrow-e5	Snv	C	G	1	108519	3201	C>G	GCG	cii
NC_001416.1	38572	38573	9311-marrow-e5	Snv	C	T	1	108519	3201	C>T	GCG	cii
NC_001416.1	38572	38573	9311-marrow-e5	Snv	C	A	5	108519	3197	C>A	GCG	cii
NC_001416.1	38573	38574	9311-marrow-e5	Snv	C	A	3	108895	3156	G>T	TCG	cii
NC_001416.1	38575	38576	9311-marrow-e5	Snv	C	G	1	109466	2778	C>G	ACA	cii
NC_001416.1	38581	38582	9311-marrow-e5	Snv	C	G	1	108948	1782	G>C	GCA	cii
NC_001416.1	38581	38582	9311-marrow-e5	Snv	C	A	1	108948	1782	G>T	GCA	cii
NC_001416.1	38584	38585	9311-marrow-e5	Snv	C	A	2	109454	1764	G>T	GCA	cii
NC_001416.1	38585	38586	9311-marrow-e5	Snv	C	A	1	109591	5136	C>A	GCG	cii
NC_001416.1	38586	38587	9311-marrow-e5	Snv	C	G	1	109866	2101	G>C	TCG	cii
NC_001416.1	38586	38587	9311-marrow-e5	Snv	C	A	1	109866	2101	G>T	TCG	cii
NC_001416.1	38587	38589	9311-marrow-e5	Indel	AT	A	1	110379	4492	.	.	cii
NC_001416.1	38588	38591	9311-marrow-e5	Indel	TTC	T	1	110123	3063	.	.	cii
NC_001416.1	38592	38593	9311-marrow-e5	Snv	C	A	1	109783	2868	C>A	TCA	cii
NC_001416.1	38606	38607	9311-marrow-e5	Snv	C	G	2	106767	2385	G>C	GCG	cii
NC_001416.1	38606	38607	9311-marrow-e5	Snv	C	T	1	106767	2386	G>A	GCG	cii
NC_001416.1	38607	38608	9311-marrow-e5	Snv	C	G	2	107149	2326	C>G	GCC	cii
NC_001416.1	38609	38610	9311-marrow-e5	Snv	C	A	1	106643	3353	C>A	CCG	cii
NC_001416.1	38610	38611	9311-marrow-e5	Snv	C	G	1	105751	3031	G>C	CCG	cii
NC_001416.1	38611	38612	9311-marrow-e5	Snv	C	A	2	105652	2176	G>T	GCC	cii
NC_001416.1	38612	38613	9311-marrow-e5	Snv	C	G	3	105444	4904	C>G	GCG	cii
NC_001416.1	38612	38613	9311-marrow-e5	Snv	C	A	11	105444	4896	C>A	GCG	cii
NC_001416.1	38612	38614	9311-marrow-e5	Indel	CG	A	1	105444	4906	.	.	cii
NC_001416.1	38613	38614	9311-marrow-e5	Snv	C	A	1	105269	2268	G>T	CCG	cii
NC_001416.1	38619	38620	9311-marrow-e5	Snv	C	T	2	104712	2184	C>T	CCG	cii
NC_001416.1	38620	38621	9311-marrow-e5	Snv	C	A	1	105362	2454	G>T	TCG	cii
NC_001416.1	38624	38625	9311-marrow-e5	Snv	C	T	6	105929	2252	G>A	ACG	cii
NC_001416.1	38624	38625	9311-marrow-e5	Snv	C	A	2	105929	2256	G>T	ACG	cii
NC_001416.1	38640	38641	9311-marrow-e5	Snv	C	A	2	104074	1556	G>T	TCT	cii
NC_001416.1	38644	38645	9311-marrow-e5	Snv	C	A	2	103220	1651	G>T	TCC	cii
NC_001416.1	38644	38645	9311-marrow-e5	Snv	C	G	1	103220	1652	G>C	TCC	cii
NC_001416.1	38649	38650	9311-marrow-e5	Snv	C	T	2	101953	2170	C>T	TCT	cii
NC_001416.1	38652	38653	9311-marrow-e5	Snv	T	A	1	100703	2037	A>T	CTC	cii
NC_001416.1	38677	38678	9311-marrow-e5	Snv	C	A	1	85211	2063	G>T	TCC	cii
chr6	115931973	115931974	9313-liver-g1	Snv	T	A	1	6444	1431	A>T	CTC	rho
chr6	115932591	115932592	9313-liver-g1	Snv	T	C	1	10135	609	A>G	CTC	rho
chr6	115932743	115932744	9313-liver-g1	Snv	T	A	1	9443	357	T>A	CTG	rho
chr6	115932748	115932749	9313-liver-g1	Snv	C	A	1	9518	355	C>A	CCA	rho
chr6	115933217	115933218	9313-liver-g1	Snv	T	A	1	6209	827	T>A	GTG	rho
chr6	115933827	115933828	9313-liver-g1	Snv	T	C	1	9906	338	A>G	CTC	rho
chr6	115934110	115934111	9313-liver-g1	Snv	T	C	1	9159	297	A>G	ATT	rho
chr6	115934487	115934488	9313-liver-g1	Snv	C	T	1	10779	173	G>A	TCT	rho
chr6	115934656	115934657	9313-liver-g1	Snv	T	G	1	8840	1238	A>C	GTG	rho
chr6	115934735	115934736	9313-liver-g1	Snv	T	A	1	9935	454	A>T	ATC	rho
chr6	115934781	115934782	9313-liver-g1	Snv	T	A	1	10399	344	T>A	ATG	rho
chr6	115934850	115934851	9313-liver-g1	Snv	T	C	1	10899	420	A>G	CTG	rho
chr6	115935042	115935043	9313-liver-g1	Snv	T	C	1	10622	319	T>C	TTC	rho
chr6	115935045	115935046	9313-liver-g1	Snv	T	A	1	10637	272	T>A	ATG	rho
chr6	115935386	115935387	9313-liver-g1	Snv	T	C	1	10638	986	T>C	GTC	rho
chr6	115935601	115935602	9313-liver-g1	Snv	T	C	1	8153	268	T>C	ATA	rho
chr6	115935729	115935730	9313-liver-g1	Snv	C	G	1	7524	306	C>G	GCC	rho
chr6	115935770	115935771	9313-liver-g1	Snv	T	C	1	8182	522	T>C	GTA	rho
chr6	115936178	115936179	9313-liver-g1	Snv	T	A	1	6702	85	A>T	GTA	rho
chr6	115936419	115936420	9313-liver-g1	Snv	T	C	1	8802	285	A>G	CTG	rho
chr6	115936427	115936428	9313-liver-g1	Snv	T	A	1	8930	237	T>A	ATG	rho
chr6	115936584	115936585	9313-liver-g1	Snv	T	A	1	10361	477	T>A	CTG	rho
chr6	115936802	115936803	9313-liver-g1	Snv	T	G	2	9264	1299	T>G	GTT	rho
chr6	115936833	115936834	9313-liver-g1	Snv	T	A	1	8542	989	T>A	GTT	rho
chr6	115937035	115937036	9313-liver-g1	Snv	T	A	1	8848	268	T>A	CTA	rho
chr6	115937042	115937043	9313-liver-g1	Snv	C	A	1	8772	154	G>T	TCT	rho
chr6	115937590	115937591	9313-liver-g1	Snv	T	G	1	10850	478	A>C	CTG	rho
chr6	115937697	115937698	9313-liver-g1	Snv	T	C	1	10877	454	A>G	CTT	rho
chr6	115937745	115937746	9313-liver-g1	Snv	C	T	1	10843	268	G>A	GCT	rho
chr6	115937970	115937971	9313-liver-g1	Snv	T	A	1	10992	281	A>T	ATG	rho
chr6	115938222	115938223	9313-liver-g1	Snv	T	C	1	10507	461	T>C	CTC	rho
chr6	115938380	115938381	9313-liver-g1	Snv	T	C	1	10642	296	T>C	CTC	rho
chr6	115938507	115938508	9313-liver-g1	Snv	C	G	1	10690	274	C>G	TCT	rho
chr6	115938551	115938552	9313-liver-g1	Snv	T	A	1	10587	226	A>T	CTA	rho
chr8	109575204	109575205	9313-liver-g1	Snv	C	G	1	9891	258	C>G	TCC	hp
chr8	109576364	109576365	9313-liver-g1	Snv	C	T	1	10278	194	G>A	TCC	hp
chr8	109576498	109576499	9313-liver-g1	Snv	T	G	1	10539	420	T>G	CTG	hp
chr8	109576590	109576591	9313-liver-g1	Snv	T	G	1	10716	1225	T>G	GTC	hp
chr8	109576633	109576634	9313-liver-g1	Snv	T	C	1	10859	533	T>C	CTC	hp
chr8	109576742	109576743	9313-liver-g1	Snv	T	C	1	10737	463	T>C	GTT	hp
chr8	109576794	109576795	9313-liver-g1	Snv	T	C	1	10640	284	A>G	ATC	hp
chr8	109576970	109576971	9313-liver-g1	Snv	T	A	1	10963	223	A>T	CTT	hp
chr8	109577136	109577137	9313-liver-g1	Snv	T	C	1	8553	430	T>C	CTT	hp
chr8	109577153	109577154	9313-liver-g1	Snv	T	A	1	8592	254	A>T	CTA	hp
chr8	109577350	109577351	9313-liver-g1	Snv	T	A	1	9696	559	A>T	CTT	hp
chr8	109577417	109577418	9313-liver-g1	Snv	T	G	1	9077	849	T>G	GTG	hp
chr8	109577532	109577533	9313-liver-g1	Snv	T	G	1	6946	192	A>C	CTC	hp
chr8	109577556	109577557	9313-liver-g1	Snv	T	C	1	6109	142	A>G	CTG	hp
chr8	109577985	109577986	9313-liver-g1	Snv	C	A	1	8519	159	G>T	GCC	hp
chr8	109577996	109577997	9313-liver-g1	Snv	T	C	1	8660	277	A>G	CTG	hp
chr8	109579372	109579373	9313-liver-g1	Snv	T	A	1	9099	524	T>A	ATT	hp
chr8	109579499	109579500	9313-liver-g1	Snv	T	C	1	10194	406	A>G	GTT	hp
chr8	109579696	109579697	9313-liver-g1	Snv	C	A	1	10854	328	C>A	CCA	hp
chr8	109579840	109579841	9313-liver-g1	Snv	T	C	1	10948	386	A>G	CTC	hp
chr8	109579899	109579900	9313-liver-g1	Indel	G	GAC	1	11031	183	.	.	hp
chr8	109579926	109579927	9313-liver-g1	Snv	T	A	1	11055	194	A>T	ATG	hp
chr8	109579949	109579950	9313-liver-g1	Snv	T	A	1	10835	193	T>A	ATG	hp
chr8	109579961	109579962	9313-liver-g1	Snv	T	C	1	10624	168	A>G	TTC	hp
chr8	109580061	109580062	9313-liver-g1	Snv	T	A	1	7280	152	T>A	GTT	hp
chr9	120949666	120949667	9313-liver-g1	Snv	C	A	1	10371	277	C>A	ACA	ctnnb1
chr9	120950076	120950077	9313-liver-g1	Snv	T	A	1	10480	181	T>A	TTG	ctnnb1
chr9	120950513	120950514	9313-liver-g1	Snv	T	C	1	10560	249	T>C	TTT	ctnnb1
chr9	120950608	120950609	9313-liver-g1	Snv	C	A	1	10936	274	G>T	TCC	ctnnb1
chr9	120950827	120950828	9313-liver-g1	Snv	T	C	1	11199	1088	T>C	GTT	ctnnb1
chr9	120950828	120950829	9313-liver-g1	Snv	T	A	1	11154	539	T>A	TTG	ctnnb1
chr9	120950854	120950855	9313-liver-g1	Snv	T	C	1	10806	508	T>C	GTC	ctnnb1
chr9	120950854	120950855	9313-liver-g1	Snv	T	A	1	10806	508	T>A	GTC	ctnnb1
chr9	120951406	120951407	9313-liver-g1	Snv	T	C	1	9842	696	T>C	GTT	ctnnb1
chr9	120951472	120951473	9313-liver-g1	Snv	T	G	1	10058	295	T>G	CTG	ctnnb1
chr9	120951528	120951529	9313-liver-g1	Snv	C	G	1	9895	195	G>C	TCA	ctnnb1
chr9	120951707	120951708	9313-liver-g1	Snv	T	A	1	10064	199	T>A	CTC	ctnnb1
chr9	120951722	120951723	9313-liver-g1	Snv	T	G	1	10014	240	T>G	GTG	ctnnb1
chr9	120951932	120951933	9313-liver-g1	Snv	C	G	1	9613	196	G>C	TCA	ctnnb1
chr9	120952020	120952021	9313-liver-g1	Snv	T	A	1	9740	453	T>A	GTG	ctnnb1
chr9	120952137	120952138	9313-liver-g1	Snv	T	A	1	10026	532	T>A	CTA	ctnnb1
chr9	120952143	120952144	9313-liver-g1	Snv	T	A	1	9979	777	T>A	CTG	ctnnb1
chr9	120952262	120952263	9313-liver-g1	Snv	T	C	1	9956	537	T>C	GTG	ctnnb1
chr9	120952262	120952263	9313-liver-g1	Snv	T	A	1	9956	537	T>A	GTG	ctnnb1
chr9	120952277	120952278	9313-liver-g1	Snv	T	C	1	9980	209	T>C	TTC	ctnnb1
chr9	120952335	120952336	9313-liver-g1	Snv	T	A	1	9646	317	T>A	CTT	ctnnb1
chr17	46244893	46244894	9313-liver-g1	Snv	T	C	1	10393	567	T>C	CTC	polr1c
chr17	46245724	46245726	9313-liver-g1	Indel	CT	C	1	7018	304	.	.	polr1c
chr17	46246078	46246079	9313-liver-g1	Snv	C	A	1	7600	187	C>A	TCT	polr1c
chr17	46246314	46246315	9313-liver-g1	Snv	T	C	1	6147	285	T>C	GTC	polr1c
chr17	46247971	46247972	9313-liver-g1	Snv	T	A	1	6841	809	A>T	GTG	polr1c
NC_001416.1	38358	38359	9313-liver-g1	Snv	T	A	1	86714	1065	T>A	ATA	cii
NC_001416.1	38378	38379	9313-liver-g1	Snv	C	T	1	90074	2677	G>A	GCG	cii
NC_001416.1	38384	38385	9313-liver-g1	Snv	T	G	1	90241	1868	A>C	CTC	cii
NC_001416.1	38388	38389	9313-liver-g1	Snv	T	C	1	89509	3563	T>C	CTC	cii
NC_001416.1	38405	38406	9313-liver-g1	Snv	C	T	2	90337	5392	C>T	GCG	cii
NC_001416.1	38407	38408	9313-liver-g1	Snv	T	A	1	90625	2354	T>A	GTT	cii
NC_001416.1	38415	38416	9313-liver-g1	Snv	C	T	1	91806	1822	C>T	ACA	cii
NC_001416.1	38468	38469	9313-liver-g1	Snv	T	A	1	94009	3468	A>T	CTT	cii
NC_001416.1	38475	38476	9313-liver-g1	Snv	C	T	1	94097	1641	G>A	TCT	cii
NC_001416.1	38476	38477	9313-liver-g1	Snv	T	A	1	94013	4735	A>T	ATC	cii
NC_001416.1	38543	38544	9313-liver-g1	Snv	T	C	1	89493	24636	T>C	GTC	cii
NC_001416.1	38557	38558	9313-liver-g1	Snv	T	A	1	90260	1708	A>T	ATG	cii
NC_001416.1	38558	38559	9313-liver-g1	Snv	T	A	1	90062	3479	T>A	ATG	cii
NC_001416.1	38585	38586	9313-liver-g1	Snv	C	T	1	91215	4596	C>T	GCG	cii
NC_001416.1	38597	38598	9313-liver-g1	Snv	T	C	1	90151	1816	A>G	ATT	cii
NC_001416.1	38605	38606	9313-liver-g1	Snv	C	T	1	88844	2172	C>T	ACG	cii
NC_001416.1	38620	38621	9313-liver-g1	Snv	C	A	1	88590	2163	G>T	TCG	cii
NC_001416.1	38641	38642	9313-liver-g1	Snv	T	A	1	91088	1918	A>T	ATC	cii
chr6	115931935	115931936	9313-marrow-h1	Snv	C	T	2	6719	267	C>T	GCT	rho
chr6	115931990	115931991	9313-marrow-h1	Snv	C	T	1	9016	263	C>T	TCG	rho
chr6	115932047	115932048	9313-marrow-h1	Snv	T	C	1	10894	1632	A>G	GTT	rho
chr6	115932049	115932050	9313-marrow-h1	Snv	C	G	1	10982	296	G>C	ACG	rho
chr6	115932067	115932068	9313-marrow-h1	Snv	T	A	1	11667	1481	A>T	CTC	rho
chr6	115932126	115932127	9313-marrow-h1	Snv	T	C	1	11822	726	A>G	CTG	rho
chr6	115932206	115932207	9313-marrow-h1	Snv	T	A	1	10342	529	T>A	CTG	rho
chr6	115932258	115932259	9313-marrow-h1	Snv	C	A	1	9686	1535	C>A	TCA	rho
chr6	115932455	115932456	9313-marrow-h1	Snv	T	A	1	11407	526	T>A	CTC	rho
chr6	115932491	115932492	9313-marrow-h1	Snv	T	A	1	12965	348	A>T	ATG	rho
chr6	115932530	115932531	9313-marrow-h1	Snv	C	G	1	13344	251	G>C	TCT	rho
chr6	115932559	115932560	9313-marrow-h1	Snv	T	A	1	13515	319	T>A	ATC	rho
chr6	115932579	115932580	9313-marrow-h1	Snv	T	A	1	13357	801	A>T	ATG	rho
chr6	115932623	115932624	9313-marrow-h1	Snv	T	A	2	13146	1752	T>A	GTG	rho
chr6	115932729	115932730	9313-marrow-h1	Snv	T	A	1	12300	458	T>A	GTT	rho
chr6	115932820	115932821	9313-marrow-h1	Snv	C	T	1	12815	426	G>A	ACG	rho
chr6	115933098	115933099	9313-marrow-h1	Snv	C	T	1	11482	220	G>A	TCA	rho
chr6	115933123	115933124	9313-marrow-h1	Snv	T	A	2	11014	432	A>T	ATG	rho
chr6	115933131	115933132	9313-marrow-h1	Snv	T	C	1	10950	295	A>G	ATC	rho
chr6	115933173	115933174	9313-marrow-h1	Snv	T	A	1	10136	596	A>T	GTC	rho
chr6	115933243	115933244	9313-marrow-h1	Snv	T	A	1	6809	475	T>A	ATG	rho
chr6	115933271	115933272	9313-marrow-h1	Snv	C	T	1	4863	89	G>A	ACG	rho
chr6	115933824	115933825	9313-marrow-h1	Snv	T	G	2	13826	1007	T>G	CTG	rho
chr6	115933832	115933833	9313-marrow-h1	Snv	T	G	2	13580	467	T>G	CTG	rho
chr6	115933900	115933901	9313-marrow-h1	Snv	T	C	1	13132	959	T>C	CTA	rho
chr6	115934090	115934091	9313-marrow-h1	Snv	T	C	1	12305	695	T>C	CTC	rho
chr6	115934121	115934122	9313-marrow-h1	Snv	T	C	2	12726	615	T>C	GTA	rho
chr6	115934146	115934147	9313-marrow-h1	Snv	T	A	2	13447	652	T>A	GTG	rho
chr6	115934146	115934147	9313-marrow-h1	Snv	T	G	4	13447	650	T>G	GTG	rho
chr6	115934186	115934187	9313-marrow-h1	Snv	C	T	1	13482	331	G>A	CCT	rho
chr6	115934221	115934222	9313-marrow-h1	Snv	T	A	2	13583	582	T>A	CTG	rho
chr6	115934232	115934233	9313-marrow-h1	Snv	T	A	1	13605	652	A>T	GTT	rho
chr6	115934250	115934251	9313-marrow-h1	Snv	T	A	1	13719	396	A>T	ATG	rho
chr6	115934261	115934262	9313-marrow-h1	Snv	T	C	1	13556	526	T>C	TTC	rho
chr6	115934287	115934288	9313-marrow-h1	Snv	C	T	1	13222	515	G>A	CCG	rho
chr6	115934427	115934428	9313-marrow-h1	Snv	C	T	1	13400	370	G>A	ACA	rho
chr6	115934534	115934535	9313-marrow-h1	Snv	C	A	1	12257	344	C>A	ACA	rho
chr6	115934557	115934558	9313-marrow-h1	Snv	C	T	2	10667	287	C>T	TCT	rho
chr6	115934653	115934654	9313-marrow-h1	Snv	C	T	1	9913	175	C>T	ACC	rho
chr6	115934671	115934672	9313-marrow-h1	Snv	C	T	1	10526	261	C>T	GCC	rho
chr6	115934695	115934697	9313-marrow-h1	Mnv	AC	TT	1	11442	671	.	.	rho
chr6	115934820	115934821	9313-marrow-h1	Snv	C	T	1	13848	459	C>T	CCG	rho
chr6	115934820	115934821	9313-marrow-h1	Snv	C	A	3	13848	457	C>A	CCG	rho
chr6	115934821	115934822	9313-marrow-h1	Snv	C	T	1	13834	336	G>A	ACG	rho
chr6	115934828	115934829	9313-marrow-h1	Snv	C	G	1	13954	313	G>C	CCT	rho
chr6	115934882	115934883	9313-marrow-h1	Snv	C	G	1	14561	336	C>G	CCT	rho
chr6	115934951	115934952	9313-marrow-h1	Snv	T	A	1	14482	725	T>A	CTG	rho
chr6	115934973	115934974	9313-marrow-h1	Snv	C	A	1	14393	348	C>A	GCT	rho
chr6	115934993	115934994	9313-marrow-h1	Snv	C	T	1	13996	435	G>A	CCG	rho
chr6	115935038	115935039	9313-marrow-h1	Snv	C	A	1	13863	448	C>A	GCC	rho
chr6	115935067	115935068	9313-marrow-h1	Snv	T	A	2	13530	800	T>A	GTG	rho
chr6	115935260	115935263	9313-marrow-h1	Indel	TCA	T	1	10713	257	.	.	rho
chr6	115935268	115935269	9313-marrow-h1	Snv	T	A	1	10452	326	A>T	TTG	rho
chr6	115935279	115935280	9313-marrow-h1	Snv	T	G	1	10040	876	A>C	CTC	rho
chr6	115935355	115935356	9313-marrow-h1	Snv	T	A	3	12365	2407	A>T	GTA	rho
chr6	115935470	115935471	9313-marrow-h1	Snv	C	T	1	13020	325	G>A	ACC	rho
chr6	115935486	115935487	9313-marrow-h1	Snv	T	A	3	12993	917	T>A	ATC	rho
chr6	115935508	115935509	9313-marrow-h1	Snv	T	A	6	12825	405	T>A	GTG	rho
chr6	115936196	115936197	9313-marrow-h1	Snv	T	C	1	8286	143	A>G	ATC	rho
chr6	115936446	115936447	9313-marrow-h1	Snv	T	C	1	11276	583	A>G	GTA	rho
chr6	115936603	115936604	9313-marrow-h1	Snv	T	C	1	12641	876	T>C	TTC	rho
chr6	115936665	115936666	9313-marrow-h1	Snv	C	T	1	12126	499	G>A	TCG	rho
chr6	115936859	115936860	9313-marrow-h1	Snv	T	A	1	11934	357	A>T	ATG	rho
chr6	115936901	115936902	9313-marrow-h1	Snv	T	G	1	13029	661	A>C	GTC	rho
chr6	115936939	115936940	9313-marrow-h1	Snv	C	A	1	12900	305	G>T	TCC	rho
chr6	115936995	115936996	9313-marrow-h1	Snv	T	A	4	12489	732	T>A	ATC	rho
chr6	115937031	115937032	9313-marrow-h1	Snv	T	G	1	11845	176	T>G	ATG	rho
chr6	115937448	115937449	9313-marrow-h1	Snv	C	A	1	10389	223	G>T	ACT	rho
chr6	115937539	115937540	9313-marrow-h1	Snv	T	A	2	13624	223	T>A	ATA	rho
chr6	115937554	115937555	9313-marrow-h1	Snv	T	A	1	14080	307	A>T	CTG	rho
chr6	115937611	115937612	9313-marrow-h1	Snv	T	A	1	14460	694	T>A	CTG	rho
chr6	115937629	115937630	9313-marrow-h1	Snv	C	T	1	14369	470	G>A	TCA	rho
chr6	115937640	115937641	9313-marrow-h1	Snv	C	A	1	14435	596	C>A	GCA	rho
chr6	115937642	115937643	9313-marrow-h1	Snv	T	C	1	14428	1060	A>G	GTT	rho
chr6	115937728	115937729	9313-marrow-h1	Snv	T	C	2	13941	586	T>C	CTT	rho
chr6	115937823	115937824	9313-marrow-h1	Snv	C	T	1	14248	326	G>A	GCC	rho
chr6	115937934	115937935	9313-marrow-h1	Snv	T	C	1	14557	487	T>C	GTG	rho
chr6	115937961	115937962	9313-marrow-h1	Snv	T	C	1	14464	275	A>G	CTA	rho
chr6	115937965	115937966	9313-marrow-h1	Snv	T	G	1	14499	328	T>G	ATG	rho
chr6	115937975	115937976	9313-marrow-h1	Snv	T	A	1	14414	407	T>A	ATC	rho
chr6	115938000	115938001	9313-marrow-h1	Snv	T	A	1	14042	495	T>A	ATA	rho
chr6	115938049	115938050	9313-marrow-h1	Snv	C	A	3	14375	310	G>T	CCA	rho
chr6	115938075	115938076	9313-marrow-h1	Snv	C	A	1	14449	539	G>T	CCC	rho
chr6	115938085	115938086	9313-marrow-h1	Snv	T	C	1	14412	540	T>C	ATT	rho
chr6	115938112	115938113	9313-marrow-h1	Snv	T	C	1	14299	420	T>C	CTC	rho
chr6	115938186	115938187	9313-marrow-h1	Snv	T	A	1	13770	704	A>T	GTA	rho
chr6	115938202	115938203	9313-marrow-h1	Snv	C	T	1	13850	237	G>A	ACC	rho
chr6	115938271	115938272	9313-marrow-h1	Snv	T	G	1	14330	333	A>C	TTC	rho
chr6	115938333	115938334	9313-marrow-h1	Snv	T	G	1	14014	777	A>C	ATG	rho
chr6	115938431	115938432	9313-marrow-h1	Snv	T	G	1	14239	255	A>C	ATC	rho
chr6	115938431	115938432	9313-marrow-h1	Snv	T	A	3	14239	253	A>T	ATC	rho
chr6	115938580	115938581	9313-marrow-h1	Snv	T	C	1	13963	978	T>C	GTG	rho
chr6	115938663	115938664	9313-marrow-h1	Snv	T	C	5	13410	550	T>C	GTG	rho
chr6	115938678	115938679	9313-marrow-h1	Snv	T	A	1	13340	340	A>T	ATA	rho
chr6	115938714	115938715	9313-marrow-h1	Snv	T	C	1	12740	377	T>C	TTT	rho
chr6	115938822	115938823	9313-marrow-h1	Snv	T	A	2	8316	956	A>T	GTC	rho
chr8	109575240	109575241	9313-marrow-h1	Snv	C	T	1	12703	386	G>A	GCA	hp
chr8	109575266	109575267	9313-marrow-h1	Snv	T	C	1	12585	643	T>C	CTG	hp
chr8	109575271	109575272	9313-marrow-h1	Snv	T	G	1	12561	604	T>G	CTA	hp
chr8	109575334	109575335	9313-marrow-h1	Snv	T	C	1	12686	576	T>C	ATA	hp
chr8	109575452	109575453	9313-marrow-h1	Snv	C	A	1	13481	366	G>T	CCA	hp
chr8	109575481	109575482	9313-marrow-h1	Snv	T	A	1	13567	1235	T>A	GTG	hp
chr8	109575493	109575494	9313-marrow-h1	Snv	T	A	2	13589	714	A>T	ATC	hp
chr8	109575631	109575632	9313-marrow-h1	Snv	T	A	1	13495	3172	T>A	GTT	hp
chr8	109575684	109575685	9313-marrow-h1	Snv	C	A	2	13447	432	G>T	CCA	hp
chr8	109575737	109575738	9313-marrow-h1	Snv	C	T	1	13042	175	G>A	ACT	hp
chr8	109575765	109575766	9313-marrow-h1	Snv	C	A	2	12723	194	G>T	ACT	hp
chr8	109575819	109575820	9313-marrow-h1	Snv	C	T	2	11690	236	G>A	ACG	hp
chr8	109575819	109575820	9313-marrow-h1	Snv	C	A	2	11690	236	G>T	ACG	hp
chr8	109575850	109575851	9313-marrow-h1	Snv	C	A	1	11338	210	G>T	GCC	hp
chr8	109575951	109575952	9313-marrow-h1	Snv	C	T	1	9366	160	G>A	TCT	hp
chr8	109576129	109576131	9313-marrow-h1	Indel	CA	C	1	8329	925	.	.	hp
chr8	109576176	109576177	9313-marrow-h1	Snv	T	C	2	10156	488	T>C	TTA	hp
chr8	109576280	109576281	9313-marrow-h1	Snv	T	A	3	12278	309	T>A	CTG	hp
chr8	109576422	109576423	9313-marrow-h1	Snv	C	T	1	12935	308	G>A	ACC	hp
chr8	109576487	109576488	9313-marrow-h1	Snv	T	C	1	13281	1302	A>G	TTG	hp
chr8	109576488	109576489	9313-marrow-h1	Snv	T	C	5	13312	2275	A>G	GTT	hp
chr8	109576639	109576640	9313-marrow-h1	Snv	T	A	2	12967	3175	A>T	GTC	hp
chr8	109576774	109576775	9313-marrow-h1	Snv	C	T	1	13206	347	C>T	ACA	hp
chr8	109576866	109576867	9313-marrow-h1	Snv	C	T	1	13382	391	G>A	ACG	hp
chr8	109576880	109576881	9313-marrow-h1	Snv	T	A	1	13517	301	A>T	GTC	hp
chr8	109576926	109576927	9313-marrow-h1	Snv	T	C	1	13759	558	T>C	ATT	hp
chr8	109576940	109576941	9313-marrow-h1	Snv	C	A	1	13764	350	C>A	ACA	hp
chr8	109576944	109576945	9313-marrow-h1	Snv	T	A	1	13725	491	A>T	GTC	hp
chr8	109576950	109576951	9313-marrow-h1	Snv	C	A	2	13704	298	C>A	ACA	hp
chr8	109576954	109576955	9313-marrow-h1	Snv	T	A	1	13683	389	A>T	TTC	hp
chr8	109576964	109576965	9313-marrow-h1	Snv	T	A	8	13564	258	A>T	TTG	hp
chr8	109577139	109577140	9313-marrow-h1	Snv	C	T	1	10167	259	G>A	CCG	hp
chr8	109577148	109577149	9313-marrow-h1	Snv	T	C	2	10106	988	T>C	GTC	hp
chr8	109577174	109577175	9313-marrow-h1	Snv	C	A	1	10402	218	G>T	TCG	hp
chr8	109577227	109577228	9313-marrow-h1	Snv	T	C	9	11064	768	T>C	GTC	hp
chr8	109577389	109577390	9313-marrow-h1	Snv	T	A	1	11001	2047	T>A	GTC	hp
chr8	109577413	109577414	9313-marrow-h1	Snv	C	T	1	10899	247	G>A	TCA	hp
chr8	109577415	109577416	9313-marrow-h1	Snv	T	A	1	10848	883	T>A	ATG	hp
chr8	109577442	109577443	9313-marrow-h1	Snv	T	A	1	10785	1658	T>A	CTG	hp
chr8	109577734	109577735	9313-marrow-h1	Snv	T	C	1	4508	87	T>C	CTT	hp
chr8	109577815	109577816	9313-marrow-h1	Snv	C	A	1	7575	203	G>T	ACA	hp
chr8	109578080	109578081	9313-marrow-h1	Snv	C	A	4	10827	215	G>T	ACA	hp
chr8	109578110	109578111	9313-marrow-h1	Snv	T	A	1	10025	162	T>A	TTA	hp
chr8	109578155	109578156	9313-marrow-h1	Snv	C	A	1	7538	192	G>T	CCA	hp
chr8	109578163	109578164	9313-marrow-h1	Snv	T	A	3	6972	86	T>A	ATG	hp
chr8	109578972	109578973	9313-marrow-h1	Snv	C	T	1	6460	141	G>A	ACC	hp
chr8	109579205	109579206	9313-marrow-h1	Snv	C	A	2	6628	76	C>A	ACC	hp
chr8	109579345	109579346	9313-marrow-h1	Snv	T	A	1	10195	2391	T>A	CTA	hp
chr8	109579372	109579373	9313-marrow-h1	Snv	T	G	2	10835	781	T>G	ATT	hp
chr8	109579372	109579373	9313-marrow-h1	Snv	T	C	6	10835	777	T>C	ATT	hp
chr8	109579466	109579467	9313-marrow-h1	Snv	T	A	2	13296	272	T>A	CTG	hp
chr8	109579483	109579484	9313-marrow-h1	Snv	T	G	1	13564	297	T>G	GTG	hp
chr8	109579597	109579598	9313-marrow-h1	Snv	T	C	1	14426	197	T>C	ATC	hp
chr8	109579612	109579613	9313-marrow-h1	Snv	T	C	1	14345	237	A>G	CTT	hp
chr8	109579644	109579645	9313-marrow-h1	Snv	T	A	1	14415	250	A>T	GTA	hp
chr8	109579706	109579707	9313-marrow-h1	Snv	T	A	1	14751	186	T>A	ATC	hp
chr8	109579721	109579722	9313-marrow-h1	Snv	C	G	1	14947	378	C>G	TCC	hp
chr8	109579798	109579801	9313-marrow-h1	Indel	CTT	C	1	14494	420	.	.	hp
chr8	109579863	109579864	9313-marrow-h1	Snv	C	T	1	14386	390	G>A	ACA	hp
chr8	109579900	109579901	9313-marrow-h1	Snv	T	C	3	14461	695	A>G	GTC	hp
chr8	109579903	109579904	9313-marrow-h1	Snv	C	A	1	14533	340	C>A	ACA	hp
chr8	109579970	109579971	9313-marrow-h1	Snv	C	T	4	13493	373	C>T	TCA	hp
chr8	109579999	109580000	9313-marrow-h1	Snv	T	C	4	12841	214	A>G	ATG	hp
chr8	109580073	109580074	9313-marrow-h1	Snv	T	A	1	8147	246	A>T	ATC	hp
chr9	120949728	120949729	9313-marrow-h1	Snv	T	G	1	13842	414	T>G	ATT	ctnnb1
chr9	120949794	120949795	9313-marrow-h1	Snv	T	G	1	13723	261	T>G	ATA	ctnnb1
chr9	120949798	120949799	9313-marrow-h1	Snv	T	C	4	13697	167	T>C	ATC	ctnnb1
chr9	120949882	120949883	9313-marrow-h1	Snv	T	C	3	14033	563	A>G	GTT	ctnnb1
chr9	120949930	120949933	9313-marrow-h1	Indel	TGC	T	1	14554	249	.	.	ctnnb1
chr9	120950079	120950080	9313-marrow-h1	Snv	T	A	2	14948	595	T>A	GTG	ctnnb1
chr9	120950091	120950092	9313-marrow-h1	Snv	T	A	1	14916	318	T>A	ATA	ctnnb1
chr9	120950216	120950217	9313-marrow-h1	Snv	C	G	1	14667	196	G>C	TCC	ctnnb1
chr9	120950265	120950266	9313-marrow-h1	Snv	C	T	1	15099	396	C>T	GCC	ctnnb1
chr9	120950297	120950298	9313-marrow-h1	Snv	T	A	2	14664	1173	T>A	TTT	ctnnb1
chr9	120950306	120950307	9313-marrow-h1	Snv	T	A	1	14688	635	T>A	TTC	ctnnb1
chr9	120950439	120950440	9313-marrow-h1	Snv	T	G	3	14730	628	T>G	CTA	ctnnb1
chr9	120950439	120950440	9313-marrow-h1	Snv	T	C	2	14730	629	T>C	CTA	ctnnb1
chr9	120950503	120950504	9313-marrow-h1	Snv	C	T	3	14827	360	C>T	ACA	ctnnb1
chr9	120950631	120950632	9313-marrow-h1	Snv	T	C	2	15382	738	A>G	GTG	ctnnb1
chr9	120950761	120950762	9313-marrow-h1	Snv	T	A	1	15476	405	T>A	GTG	ctnnb1
chr9	120950762	120950763	9313-marrow-h1	Snv	C	A	1	15511	311	G>T	ACA	ctnnb1
chr9	120950895	120950896	9313-marrow-h1	Snv	T	C	1	14265	630	A>G	ATA	ctnnb1
chr9	120950946	120950947	9313-marrow-h1	Snv	T	C	1	14826	1027	T>C	GTT	ctnnb1
chr9	120951023	120951024	9313-marrow-h1	Snv	C	T	1	14669	329	C>T	GCT	ctnnb1
chr9	120951024	120951029	9313-marrow-h1	Indel	TTGGC	T	1	14668	546	.	.	ctnnb1
chr9	120951155	120951156	9313-marrow-h1	Snv	T	C	1	14342	272	T>C	GTG	ctnnb1
chr9	120951215	120951216	9313-marrow-h1	Snv	C	A	3	14458	427	C>A	GCC	ctnnb1
chr9	120951253	120951254	9313-marrow-h1	Snv	T	G	1	13862	224	T>G	ATC	ctnnb1
chr9	120951270	120951271	9313-marrow-h1	Snv	T	C	1	13961	311	T>C	GTA	ctnnb1
chr9	120951289	120951290	9313-marrow-h1	Snv	T	C	1	14129	209	T>C	TTA	ctnnb1
chr9	120951333	120951334	9313-marrow-h1	Snv	T	A	11	13928	414	T>A	ATC	ctnnb1
chr9	120951377	120951378	9313-marrow-h1	Snv	C	T	1	13732	809	C>T	GCA	ctnnb1
chr9	120951423	120951424	9313-marrow-h1	Snv	T	G	1	14059	625	T>G	CTG	ctnnb1
chr9	120951541	120951542	9313-marrow-h1	Snv	T	C	2	13941	815	T>C	GTA	ctnnb1
chr9	120951671	120951672	9313-marrow-h1	Snv	C	A	3	14262	400	G>T	GCG	ctnnb1
chr9	120951746	120951747	9313-marrow-h1	Snv	T	C	5	14176	532	A>G	GTC	ctnnb1
chr9	120951758	120951759	9313-marrow-h1	Snv	T	A	1	14281	439	T>A	ATC	ctnnb1
chr9	120951921	120951922	9313-marrow-h1	Snv	T	A	6	13077	1047	T>A	GTG	ctnnb1
chr9	120952001	120952002	9313-marrow-h1	Snv	T	C	1	13776	441	A>G	ATG	ctnnb1
chr9	120952045	120952046	9313-marrow-h1	Snv	T	G	1	13788	1573	T>G	GTG	ctnnb1
chr9	120952045	120952046	9313-marrow-h1	Snv	T	C	1	13788	1573	T>C	GTG	ctnnb1
chr9	120952058	120952059	9313-marrow-h1	Snv	C	G	1	13737	221	G>C	TCC	ctnnb1
chr9	120952112	120952113	9313-marrow-h1	Snv	T	C	1	13841	849	T>C	CTG	ctnnb1
chr9	120952120	120952121	9313-marrow-h1	Snv	C	A	7	13970	716	C>A	ACA	ctnnb1
chr9	120952300	120952301	9313-marrow-h1	Snv	T	C	12	13432	265	T>C	GTA	ctnnb1
chr9	120952319	120952322	9313-marrow-h1	Indel	CAG	C	1	13207	295	.	.	ctnnb1
chr9	120952417	120952418	9313-marrow-h1	Snv	C	A	1	10572	286	C>A	TCC	ctnnb1
chr9	120952449	120952450	9313-marrow-h1	Snv	T	C	3	7984	210	T>C	GTT	ctnnb1
chr17	46244152	46244153	9313-marrow-h1	Snv	C	G	1	12105	295	C>G	CCA	polr1c
chr17	46244265	46244266	9313-marrow-h1	Snv	T	A	1	13155	178	A>T	TTA	polr1c
chr17	46244315	46244316	9313-marrow-h1	Snv	C	A	1	12937	452	G>T	ACC	polr1c
chr17	46244360	46244361	9313-marrow-h1	Snv	C	A	1	13619	473	C>A	GCC	polr1c
chr17	46244508	46244509	9313-marrow-h1	Snv	C	A	1	12918	208	C>A	ACT	polr1c
chr17	46244614	46244615	9313-marrow-h1	Snv	T	C	1	12838	965	A>G	ATC	polr1c
chr17	46244721	46244722	9313-marrow-h1	Snv	C	A	1	12913	467	C>A	CCA	polr1c
chr17	46244842	46244873	9313-marrow-h1	Indel	GGCCGAAGCTGAGCGATGAGGATGTCGTCGT	G	1	13202	293	.	.	polr1c
chr17	46244844	46244845	9313-marrow-h1	Snv	C	A	1	13224	329	C>A	GCC	polr1c
chr17	46244882	46244883	9313-marrow-h1	Snv	C	T	1	13276	280	G>A	CCG	polr1c
chr17	46245624	46245625	9313-marrow-h1	Snv	C	A	1	11548	290	G>T	TCG	polr1c
chr17	46246062	46246063	9313-marrow-h1	Snv	C	T	2	9959	232	C>T	ACA	polr1c
chr17	46246666	46246667	9313-marrow-h1	Snv	C	T	2	12871	396	C>T	TCT	polr1c
chr17	46246705	46246706	9313-marrow-h1	Snv	C	G	1	12965	335	C>G	CCT	polr1c
chr17	46247174	46247175	9313-marrow-h1	Snv	T	A	1	10886	490	A>T	ATC	polr1c
chr17	46247706	46247707	9313-marrow-h1	Snv	C	A	2	6592	194	G>T	CCA	polr1c
chr17	46247716	46247717	9313-marrow-h1	Snv	T	G	1	6936	1055	A>C	CTG	polr1c
chr17	46247723	46247724	9313-marrow-h1	Snv	C	T	1	7088	127	C>T	ACC	polr1c
NC_001416.1	38331	38332	9313-marrow-h1	Snv	C	A	2	185937	4362	C>A	TCA	cii
NC_001416.1	38331	38332	9313-marrow-h1	Snv	C	T	1	185937	4363	C>T	TCA	cii
NC_001416.1	38332	38333	9313-marrow-h1	Snv	T	C	1	187242	2831	A>G	TTG	cii
NC_001416.1	38332	38333	9313-marrow-h1	Snv	T	A	2	187242	2830	A>T	TTG	cii
NC_001416.1	38336	38337	9313-marrow-h1	Snv	C	A	1	192825	4319	G>T	ACA	cii
NC_001416.1	38338	38339	9313-marrow-h1	Snv	T	A	1	195893	2490	T>A	TTA	cii
NC_001416.1	38339	38340	9313-marrow-h1	Snv	T	A	2	197135	2597	A>T	ATA	cii
NC_001416.1	38340	38341	9313-marrow-h1	Snv	T	A	2	198301	2743	T>A	ATC	cii
NC_001416.1	38341	38342	9313-marrow-h1	Snv	C	T	2	199575	3873	C>T	TCT	cii
NC_001416.1	38342	38343	9313-marrow-h1	Snv	T	C	3	201478	3671	T>C	CTA	cii
NC_001416.1	38347	38348	9313-marrow-h1	Snv	T	A	1	209591	2409	A>T	TTC	cii
NC_001416.1	38351	38352	9313-marrow-h1	Snv	T	C	1	215948	3017	A>G	GTA	cii
NC_001416.1	38352	38353	9313-marrow-h1	Snv	C	T	1	217413	3601	C>T	ACT	cii
NC_001416.1	38354	38355	9313-marrow-h1	Snv	T	A	2	220492	3042	T>A	TTA	cii
NC_001416.1	38354	38355	9313-marrow-h1	Snv	T	C	1	220492	3043	T>C	TTA	cii
NC_001416.1	38355	38356	9313-marrow-h1	Snv	T	A	3	221989	3149	A>T	GTA	cii
NC_001416.1	38358	38359	9313-marrow-h1	Snv	T	A	4	227386	2998	T>A	ATA	cii
NC_001416.1	38360	38361	9313-marrow-h1	Snv	T	A	1	230044	2735	T>A	ATG	cii
NC_001416.1	38363	38364	9313-marrow-h1	Snv	T	C	4	234370	15329	T>C	GTT	cii
NC_001416.1	38366	38367	9313-marrow-h1	Snv	C	T	2	237173	8025	G>A	ACG	cii
NC_001416.1	38370	38371	9313-marrow-h1	Snv	T	A	1	239396	3670	A>T	TTG	cii
NC_001416.1	38371	38372	9313-marrow-h1	Snv	T	C	3	239756	4762	A>G	TTT	cii
NC_001416.1	38374	38375	9313-marrow-h1	Snv	T	G	1	239831	3028	A>C	TTG	cii
NC_001416.1	38376	38377	9313-marrow-h1	Snv	T	A	1	242707	5697	A>T	GTT	cii
NC_001416.1	38378	38379	9313-marrow-h1	Snv	C	T	1	243896	8281	G>A	GCG	cii
NC_001416.1	38382	38383	9313-marrow-h1	Snv	C	G	1	245747	5326	C>G	ACG	cii
NC_001416.1	38382	38383	9313-marrow-h1	Snv	C	T	1	245747	5326	C>T	ACG	cii
NC_001416.1	38388	38389	9313-marrow-h1	Snv	T	C	1	245101	11621	T>C	CTC	cii
NC_001416.1	38389	38390	9313-marrow-h1	Snv	C	G	1	245850	3767	C>G	TCT	cii
NC_001416.1	38390	38391	9313-marrow-h1	Snv	T	A	1	246999	4010	T>A	CTA	cii
NC_001416.1	38392	38393	9313-marrow-h1	Snv	C	T	2	247042	6583	C>T	ACG	cii
NC_001416.1	38393	38394	9313-marrow-h1	Snv	C	T	2	248554	4638	G>A	TCG	cii
NC_001416.1	38397	38398	9313-marrow-h1	Snv	C	T	1	248988	5441	C>T	TCG	cii
NC_001416.1	38398	38399	9313-marrow-h1	Snv	C	A	1	249367	4437	G>T	TCG	cii
NC_001416.1	38402	38403	9313-marrow-h1	Snv	C	T	1	250029	4054	G>A	ACT	cii
NC_001416.1	38403	38404	9313-marrow-h1	Snv	T	A	2	251247	6822	T>A	GTG	cii
NC_001416.1	38405	38406	9313-marrow-h1	Snv	C	T	3	253160	13588	C>T	GCG	cii
NC_001416.1	38406	38407	9313-marrow-h1	Snv	C	T	3	253484	5621	G>A	ACG	cii
NC_001416.1	38406	38407	9313-marrow-h1	Snv	C	A	1	253484	5623	G>T	ACG	cii
NC_001416.1	38414	38415	9313-marrow-h1	Snv	T	C	4	260159	4003	A>G	GTT	cii
NC_001416.1	38419	38420	9313-marrow-h1	Snv	T	C	2	264985	9690	A>G	ATT	cii
NC_001416.1	38423	38424	9313-marrow-h1	Snv	C	T	1	266805	6549	C>T	GCA	cii
NC_001416.1	38424	38425	9313-marrow-h1	Snv	T	A	1	266783	4777	A>T	TTG	cii
NC_001416.1	38428	38429	9313-marrow-h1	Snv	C	T	1	267937	6537	C>T	GCT	cii
NC_001416.1	38429	38430	9313-marrow-h1	Snv	T	A	1	268255	6824	T>A	CTT	cii
NC_001416.1	38433	38434	9313-marrow-h1	Snv	T	C	1	269342	6182	A>G	TTC	cii
NC_001416.1	38437	38438	9313-marrow-h1	Snv	C	A	1	268886	5234	G>T	TCA	cii
NC_001416.1	38439	38440	9313-marrow-h1	Snv	C	A	1	268885	4635	G>T	TCT	cii
NC_001416.1	38443	38444	9313-marrow-h1	Snv	T	C	1	269849	9412	A>G	GTC	cii
NC_001416.1	38443	38444	9313-marrow-h1	Snv	T	A	1	269849	9412	A>T	GTC	cii
NC_001416.1	38444	38445	9313-marrow-h1	Snv	C	A	3	270256	10818	C>A	ACA	cii
NC_001416.1	38447	38448	9313-marrow-h1	Snv	C	T	2	270377	23956	C>T	GCG	cii
NC_001416.1	38451	38452	9313-marrow-h1	Snv	T	C	2	270836	8558	A>G	CTT	cii
NC_001416.1	38456	38457	9313-marrow-h1	Snv	T	A	1	271856	6694	T>A	GTG	cii
NC_001416.1	38458	38459	9313-marrow-h1	Snv	C	T	1	273841	3496	G>A	CCC	cii
NC_001416.1	38461	38462	9313-marrow-h1	Snv	C	T	1	275343	6326	G>A	ACG	cii
NC_001416.1	38466	38467	9313-marrow-h1	Snv	T	A	1	277273	9600	T>A	ATA	cii
NC_001416.1	38472	38473	9313-marrow-h1	Snv	C	T	1	277991	9395	G>A	GCG	cii
NC_001416.1	38474	38475	9313-marrow-h1	Snv	T	C	1	278021	9294	A>G	CTG	cii
NC_001416.1	38484	38485	9313-marrow-h1	Snv	C	G	1	273532	4135	G>C	ACC	cii
NC_001416.1	38485	38486	9313-marrow-h1	Snv	T	C	4	273209	27115	T>C	GTG	cii
NC_001416.1	38486	38487	9313-marrow-h1	Snv	C	T	1	272953	6052	G>A	CCA	cii
NC_001416.1	38488	38489	9313-marrow-h1	Snv	T	A	1	270613	7022	A>T	TTC	cii
NC_001416.1	38490	38491	9313-marrow-h1	Snv	C	T	1	269517	5099	G>A	TCT	cii
NC_001416.1	38495	38496	9313-marrow-h1	Snv	T	A	3	267619	11333	A>T	GTC	cii
NC_001416.1	38496	38499	9313-marrow-h1	Indel	CTG	C	1	268106	9032	.	.	cii
NC_001416.1	38499	38500	9313-marrow-h1	Snv	C	T	4	267792	5006	G>A	TCC	cii
NC_001416.1	38502	38503	9313-marrow-h1	Snv	T	C	2	267408	10205	T>C	TTC	cii
NC_001416.1	38505	38506	9313-marrow-h1	Snv	T	A	1	267462	5023	A>T	TTG	cii
NC_001416.1	38513	38514	9313-marrow-h1	Snv	C	T	2	265224	6097	C>T	TCA	cii
NC_001416.1	38514	38515	9313-marrow-h1	Snv	T	C	1	264697	4831	A>G	TTG	cii
NC_001416.1	38516	38517	9313-marrow-h1	Snv	T	A	1	264628	5037	T>A	ATG	cii
NC_001416.1	38518	38519	9313-marrow-h1	Snv	C	G	1	264207	6929	C>G	GCT	cii
NC_001416.1	38521	38522	9313-marrow-h1	Snv	C	G	1	263140	7273	C>G	GCT	cii
NC_001416.1	38523	38524	9313-marrow-h1	Snv	T	A	5	262059	10365	T>A	TTG	cii
NC_001416.1	38527	38528	9313-marrow-h1	Snv	C	T	1	261545	5337	G>A	ACA	cii
NC_001416.1	38529	38530	9313-marrow-h1	Snv	T	A	1	262340	18910	T>A	TTC	cii
NC_001416.1	38537	38538	9313-marrow-h1	Snv	C	T	1	260072	4778	G>A	CCA	cii
[truncated: 1,173 more rows]
